# Supplementary material for: Mitochondrial genome copy number variation across tissues in mice and humans
Source: Proc Natl Acad Sci U S A. 2024 Aug 6;121(33):e2402291121. doi: 10.1073/pnas.2402291121 (PMC11331085; doi:10.1073/pnas.2402291121)
Supplement: Supplementary file 2 — Dataset S01 (XLSX) [file pnas.2402291121.sd01.xlsx]

## Sheet: Fig1A_GTExHumanTissues
Tissue-level summary statistics>>	Tissue	Number of samples/tissue	Minimum mtCN	1st quartile mtCN	Median mtCN	3rd quartile mtCN	Maximum mtCN		mtDNA copy number for each donor-tissue pair>>	Sample ID for data sharing and public release	Gender	AGE	Tissue Site Detail	Order in Fig 1A (descending order of median mtCN)	mtCN Per Cell
	Heart - Atrial Appendage	36	1887.45	4666.32	5983.42	8342.2	23838.1			GTEX-ZYFD-2026-SM-HZ517	Male	55	Heart - Atrial Appendage	1	23838.1
	Adrenal Gland	711	224.728	4077.38	5651.63	7412.28	25105			GTEX-15SHU-0926-SM-HZE49	Female	42	Heart - Atrial Appendage	1	15174.6
	Heart - Left Ventricle	342	730.315	3774.51	5536.3	8036.44	41276.8			GTEX-13OW5-0926-SM-HZ4NO	Male	62	Heart - Atrial Appendage	1	14903.3
	Brain - Anterior cingulate cortex (BA24)	29	573.507	3647.03	4775.49	5973.73	12241.4			GTEX-13112-0526-SM-HZ524	Male	52	Heart - Atrial Appendage	1	12065.1
	Brain - Frontal Cortex (BA9)	33	802.98	3735.62	4726.55	5903.18	13614.6			GTEX-X261-0926-SM-HZ3FP	Male	56	Heart - Atrial Appendage	1	10868.4
	Brain - Caudate (basal ganglia)	31	2049.24	3314.91	4567.32	6516.78	12164.8			GTEX-XOTO-1726-SM-HZ4C3	Male	59	Heart - Atrial Appendage	1	10450.1
	Brain - Nucleus accumbens (basal ganglia)	32	1020.81	3110.73	4422.69	6114.07	17529.5			GTEX-1J1OQ-2226-SM-HZ58V	Female	NA	Heart - Atrial Appendage	1	9786.5
	Brain - Cortex	45	611.533	2978.45	4049.79	6404.15	29996.4			GTEX-WRHU-1026-SM-HZ3B7	Female	56	Heart - Atrial Appendage	1	9336.95
	Brain - Putamen (basal ganglia)	30	2225.5	2935.12	4019.67	5509.91	28556.6			GTEX-WL46-0726-SM-HZ3ES	Male	53	Heart - Atrial Appendage	1	9222.55
	Muscle - Skeletal	303	315.899	2565.78	4006.02	6091.03	18606.6			GTEX-W5X1-0826-SM-HZ3A2	Female	48	Heart - Atrial Appendage	1	8048.75
	Brain - Hypothalamus	30	827.872	1975.12	3868.73	4948.2	6859.27			GTEX-XLM4-2026-SM-HZ4CZ	Male	64	Heart - Atrial Appendage	1	8028.31
	Brain - Substantia nigra	32	772.675	1871.82	3094.45	4206.67	10649.8			GTEX-1GMR8-1026-SM-HZ54J	Female	51	Heart - Atrial Appendage	1	7751.77
	Brain - Amygdala	33	1156.24	2422.02	2983.7	4572.73	8771.4			GTEX-X585-0726-SM-HZ4DD	Male	56	Heart - Atrial Appendage	1	7485.88
	Brain - Hippocampus	36	968.808	2256.72	2934.05	3763.15	7166.04			GTEX-1LB8K-0926-SM-HZ7K5	Male	NA	Heart - Atrial Appendage	1	7158.89
	Kidney - Cortex	50	763.05	1769.14	2675	3518.65	5937.94			GTEX-WVLH-0926-SM-HZ3DU	Male	58	Heart - Atrial Appendage	1	7084.69
	Brain - Spinal cord (cervical c-1)	21	1003.75	1557.17	1868.39	2777.82	6900.37			GTEX-1LH75-0526-SM-HZ7K9	Female	NA	Heart - Atrial Appendage	1	6974.32
	Liver	340	498.915	1304.36	1730.35	2250.07	9440.28			GTEX-X4XX-1126-SM-HZ3F8	Male	69	Heart - Atrial Appendage	1	6351.81
	Bladder	50	599.151	1281.69	1692.13	2463.02	6278.82			GTEX-19HZE-0826-SM-HZ52I	Female	70	Heart - Atrial Appendage	1	6066.31
	Artery - Tibial	41	455.032	1101.06	1659.73	2166.32	4657.2			GTEX-15DDE-0926-SM-HZE4S	Female	56	Heart - Atrial Appendage	1	5900.54
	Adipose - Subcutaneous	43	598.765	1140.31	1614.32	1976.06	4628.39			GTEX-WEY5-0226-SM-HZ3E4	Female	44	Heart - Atrial Appendage	1	5508.14
	Artery - Coronary	41	468.976	1002.41	1480.08	2452.96	8967.52			GTEX-WYBS-1226-SM-HZ4CF	Female	67	Heart - Atrial Appendage	1	5388.49
	Adipose - Visceral (Omentum)	42	480.291	1203.13	1464.45	1767.37	6363.59			GTEX-WWYW-1126-SM-HZ42E	Female	52	Heart - Atrial Appendage	1	5283.58
	Esophagus - Muscularis	641	342.49	1105.06	1455.83	2125.35	10398.5			GTEX-1JN6P-0826-SM-HZ573	Male	NA	Heart - Atrial Appendage	1	5249.5
	Pancreas	590	365.839	1112.14	1414.98	1822.68	12239.5			GTEX-XYKS-0226-SM-HZ4NC	Female	65	Heart - Atrial Appendage	1	5212.59
	Pituitary	46	699.46	1038.35	1276.4	1624.88	2805.72			GTEX-VJWN-1026-SM-HZ3B3	Female	58	Heart - Atrial Appendage	1	5151.33
	Stomach	358	285.423	944.775	1270.29	1666.87	4947.91			GTEX-1LKK1-0626-SM-HZ7IL	Female	NA	Heart - Atrial Appendage	1	5149.25
	Colon - Sigmoid	329	293.939	966.695	1266.74	1811.04	16028			GTEX-XUJ4-0626-SM-HZ4G9	Female	64	Heart - Atrial Appendage	1	4753.12
	Cells - EBV-transformed lymphocytes	49	773.299	1133.89	1226.99	1468.15	2871.09			GTEX-X4EP-0326-SM-HZ3ZZ	Female	63	Heart - Atrial Appendage	1	4405.94
	Thyroid	712	266.336	972.096	1221.95	1575.69	15698.1			GTEX-YFC4-0426-SM-HZ4NJ	Female	47	Heart - Atrial Appendage	1	3835.45
	Artery - Aorta	44	276.446	903.197	1133.46	1470.6	3863.4			GTEX-UTHO-1226-SM-HYXLC	Male	68	Heart - Atrial Appendage	1	3733.98
	Breast - Mammary Tissue	43	430.041	859.796	1112.62	1738.85	5054.4			GTEX-X4XY-1126-SM-HZ4BG	Male	62	Heart - Atrial Appendage	1	3413.48
	Esophagus - Gastroesophageal Junction	356	385.458	821.834	1071.55	1564.91	8485.86			GTEX-XMD1-1126-SM-HZ4BW	Male	67	Heart - Atrial Appendage	1	2376.8
	Minor Salivary Gland	48	209.144	743.493	1050.53	1504.85	4135.58			GTEX-15RJE-0726-SM-HZ4N6	Male	48	Heart - Atrial Appendage	1	2290.02
	Testis	43	349.323	883.054	1025.57	1527.67	2501.12			GTEX-1F6IF-2626-SM-HZ52O	Male	63	Heart - Atrial Appendage	1	2201.77
	Skin - Sun Exposed (Lower leg)	648	235.472	784.1	926.162	1106.33	15196.8			GTEX-1IL2U-1226-SM-HZ69W	Male	NA	Heart - Atrial Appendage	1	2070.55
	Prostate	46	423.951	735.955	891.909	1097.54	2301.81			GTEX-1JN1M-0626-SM-HZ7II	Female	NA	Heart - Atrial Appendage	1	1887.45
	Cervix - Ectocervix	15	479.456	707.609	850.563	1063.39	3130.88			GTEX-13PVR-0226-SM-GA9D6	Female	68	Adrenal Gland	2	25105
	Skin - Not Sun Exposed (Suprapubic)	565	398.144	721.557	834.56	976.211	1860.25			GTEX-15CHR-0626-SM-GA8AX	Male	59	Adrenal Gland	2	19369.5
	Colon - Transverse	39	465.995	692.445	829.265	1038.94	3285.14			GTEX-UJMC-0226-SM-GA86I	Male	59	Adrenal Gland	2	19283.9
	Vagina	45	312.172	633.145	820.954	1211.23	3433.66			GTEX-13FH7-0226-SM-GA886	Female	55	Adrenal Gland	2	18760.8
	Nerve - Tibial	530	240.361	569.158	724.878	966.647	11049.6			GTEX-1I1GU-0226-SM-GA8F4	Male	NA	Adrenal Gland	2	17975.6
	Esophagus - Mucosa	738	144.124	561.386	724.642	939.806	11371.9			GTEX-S341-0126-SM-GA8B8	Female	48	Adrenal Gland	2	17847.2
	Cervix - Endocervix	15	287.408	594.41	684.186	923.715	1650.32			GTEX-Y114-0526-SM-GA9BT	Female	50	Adrenal Gland	2	17359
	Fallopian Tube	18	379.56	571.786	648.556	911.505	1237.57			GTEX-1H1E6-1026-SM-GA9E2	Male	NA	Adrenal Gland	2	17205.3
	Brain - Cerebellum	44	240.416	499.126	590.709	752.696	1399.02			GTEX-14JG1-2226-SM-GA9CS	Male	48	Adrenal Gland	2	17171.8
	Brain - Cerebellar Hemisphere	44	226.152	367.085	576.924	758.621	1594.31			GTEX-Y5V6-1926-SM-GA8IF	Male	65	Adrenal Gland	2	17062.7
	Small Intestine - Terminal Ileum	44	325.95	434.957	545.772	631.618	1309.08			GTEX-11NV4-1626-SM-GA9AR	Male	64	Adrenal Gland	2	16449.4
	Lung	680	125.399	381.114	511.889	689.146	2399.93			GTEX-ZF29-0526-SM-GA9D8	Female	66	Adrenal Gland	2	16141
	Uterus	45	115.422	293.486	511.07	741.259	1963.6			GTEX-16MTA-0126-SM-GA89O	Male	52	Adrenal Gland	2	15792
	Ovary	44	190.993	339.193	422.727	611.126	1110.29			GTEX-S3XE-0126-SM-GA86F	Male	51	Adrenal Gland	2	15557.9
	Spleen	746	150.708	317.908	389.855	472.909	933.149			GTEX-1AX9J-0626-SM-GA8A8	Male	66	Adrenal Gland	2	14874.4
	Whole Blood	533	7.29789	42.0967	126.747	180.95	1959.77			GTEX-16AAH-0226-SM-GA8A6	Male	59	Adrenal Gland	2	14754.7
										GTEX-132QS-0126-SM-GA88N	Male	67	Adrenal Gland	2	14524.5
										GTEX-117YX-0126-SM-GA897	Male	55	Adrenal Gland	2	14308.4
										GTEX-1A3MV-0226-SM-GA8AM	Male	32	Adrenal Gland	2	14261.7
										GTEX-1M5QR-1726-SM-GA85O	Male	NA	Adrenal Gland	2	13982
										GTEX-131XF-0126-SM-GA86Z	Male	60	Adrenal Gland	2	13757.2
										GTEX-1JJEA-1626-SM-GA8HP	Male	NA	Adrenal Gland	2	13621.8
										GTEX-ZVT2-0826-SM-GA8FJ	Female	59	Adrenal Gland	2	13225.6
										GTEX-W5WG-1126-SM-GA8FO	Female	59	Adrenal Gland	2	12879.9
										GTEX-VJYA-0526-SM-GA9AP	Male	67	Adrenal Gland	2	12555.9
										GTEX-1ICG6-0226-SM-GA8F5	Female	NA	Adrenal Gland	2	12405.9
										GTEX-16MTA-0126-SM-GA8IY	Male	52	Adrenal Gland	2	12389.5
										GTEX-14E7W-2026-SM-GA88Y	Male	70	Adrenal Gland	2	12289.8
										GTEX-1B996-2026-SM-GA8BU	Male	69	Adrenal Gland	2	12269.6
										GTEX-139TT-1826-SM-GA874	Male	60	Adrenal Gland	2	12145.1
										GTEX-132NY-2226-SM-GA87J	Male	60	Adrenal Gland	2	12046.4
										GTEX-15G1A-1026-SM-GA89Y	Male	38	Adrenal Gland	2	12030.3
										GTEX-YECK-2226-SM-GA8DF	Male	66	Adrenal Gland	2	12011.4
										GTEX-1GL5R-1026-SM-GA8IT	Male	59	Adrenal Gland	2	11999.5
										GTEX-12BJ1-0526-SM-GA8B5	Male	61	Adrenal Gland	2	11857.9
										GTEX-12WSM-1126-SM-GA871	Male	63	Adrenal Gland	2	11850.3
										GTEX-1HBPH-1626-SM-GA8F8	Female	NA	Adrenal Gland	2	11804.6
										GTEX-11TUW-0726-SM-GA85S	Male	66	Adrenal Gland	2	11601.4
										GTEX-111YS-0126-SM-GA88P	Male	62	Adrenal Gland	2	11576.7
										GTEX-144GL-1826-SM-GA8FY	Male	57	Adrenal Gland	2	11571
										GTEX-1R7EU-2126-SM-GA8CF	Male	NA	Adrenal Gland	2	11431.8
										GTEX-14PJ6-0126-SM-GA9D5	Female	69	Adrenal Gland	2	11415.1
										GTEX-1AMFI-0626-SM-GA8AN	Female	51	Adrenal Gland	2	11396.1
										GTEX-V1D1-0226-SM-GA9B9	Male	51	Adrenal Gland	2	11367.4
										GTEX-14PK6-0126-SM-GA8J2	Female	70	Adrenal Gland	2	11341.6
										GTEX-13OW7-2726-SM-GA88K	Male	53	Adrenal Gland	2	11290.3
										GTEX-13PVQ-2326-SM-GA8H8	Male	59	Adrenal Gland	2	11249.6
										GTEX-1S82P-1126-SM-GA8HL	Female	NA	Adrenal Gland	2	11235.4
										GTEX-11NUK-1826-SM-GA8FQ	Male	53	Adrenal Gland	2	11226.5
										GTEX-1MUQO-2326-SM-GA8I7	Male	NA	Adrenal Gland	2	10964.2
										GTEX-12ZZY-2126-SM-GA9CH	Male	64	Adrenal Gland	2	10927.5
										GTEX-11NSD-0226-SM-GA8HW	Male	27	Adrenal Gland	2	10864.4
										GTEX-11EM3-0326-SM-GA8C1	Female	21	Adrenal Gland	2	10817.8
										GTEX-16GPK-2226-SM-GA8C2	Male	69	Adrenal Gland	2	10704.9
										GTEX-1B8KE-0926-SM-GA8A7	Male	50	Adrenal Gland	2	10670.2
										GTEX-T6MO-0126-SM-GA9BA	Female	40	Adrenal Gland	2	10599.3
										GTEX-OHPL-1326-SM-GA8DP	Female	68	Adrenal Gland	2	10535.6
										GTEX-1HCU6-1826-SM-GA8BE	Female	NA	Adrenal Gland	2	10380.8
										GTEX-XUZC-0226-SM-GA86S	Female	31	Adrenal Gland	2	10253.3
										GTEX-1GN73-1526-SM-GA8D6	Male	66	Adrenal Gland	2	10239.2
										GTEX-1B8SF-2726-SM-GA8AO	Male	61	Adrenal Gland	2	10229.2
										GTEX-13O3P-1826-SM-GA89X	Male	59	Adrenal Gland	2	10211.9
										GTEX-1J8Q2-1926-SM-GA9DT	Male	NA	Adrenal Gland	2	10172.6
										GTEX-1CB4G-2026-SM-GA9DK	Male	60	Adrenal Gland	2	10143.1
										GTEX-ZYFG-0926-SM-GA8AP	Female	67	Adrenal Gland	2	10118
										GTEX-1O97I-2126-SM-GA8F2	Male	NA	Adrenal Gland	2	10115.6
										GTEX-1F88F-1526-SM-GA8HJ	Female	66	Adrenal Gland	2	10069.6
										GTEX-1F6I4-1826-SM-GA86Y	Male	60	Adrenal Gland	2	10065.5
										GTEX-13OVI-1226-SM-GA87E	Female	66	Adrenal Gland	2	10021.7
										GTEX-1IL2U-1826-SM-GA8IV	Male	NA	Adrenal Gland	2	9993.26
										GTEX-TMMY-0126-SM-GA8FP	Female	42	Adrenal Gland	2	9981.88
										GTEX-17HHY-2226-SM-GA9CE	Male	59	Adrenal Gland	2	9965.69
										GTEX-1399R-0326-SM-GA8CS	Male	38	Adrenal Gland	2	9964.89
										GTEX-145MN-0226-SM-GA9AV	Male	34	Adrenal Gland	2	9911.58
										GTEX-1B8L1-1326-SM-GA8BS	Male	64	Adrenal Gland	2	9906.56
										GTEX-1F5PL-2326-SM-GA8IZ	Female	46	Adrenal Gland	2	9870.59
										GTEX-11DXZ-0226-SM-GA87W	Male	56	Adrenal Gland	2	9858.2
										GTEX-18A6Q-1826-SM-GA8AB	Male	62	Adrenal Gland	2	9856.96
										GTEX-13O3O-1626-SM-GA87X	Female	68	Adrenal Gland	2	9841.54
										GTEX-ZYWO-0126-SM-GA898	Female	45	Adrenal Gland	2	9841.2
										GTEX-1JJ6O-1226-SM-GA8HM	Male	NA	Adrenal Gland	2	9815.41
										GTEX-17HHE-0226-SM-GA88X	Male	50	Adrenal Gland	2	9718.6
										GTEX-ZF2S-0126-SM-GA895	Female	53	Adrenal Gland	2	9637.05
										GTEX-16GPK-2226-SM-GA9DM	Male	69	Adrenal Gland	2	9630.3
										GTEX-XPVG-0426-SM-GA86U	Male	59	Adrenal Gland	2	9548.93
										GTEX-ZXES-0226-SM-GA8IL	Female	38	Adrenal Gland	2	9540.25
										GTEX-1EU9M-1226-SM-GA8B1	Male	68	Adrenal Gland	2	9517
										GTEX-TKQ2-0226-SM-GA86Q	Male	50	Adrenal Gland	2	9508.68
										GTEX-139UW-0826-SM-GA86V	Male	62	Adrenal Gland	2	9500.58
										GTEX-1AX9K-0126-SM-GA8B7	Male	52	Adrenal Gland	2	9481.56
										GTEX-12KS4-1726-SM-GA87M	Male	36	Adrenal Gland	2	9476.88
										GTEX-P4QS-1326-SM-GA8HY	Male	68	Adrenal Gland	2	9438.88
										GTEX-11EQ9-0126-SM-GA8GZ	Male	33	Adrenal Gland	2	9438.88
										GTEX-WYVS-0226-SM-GA9BX	Female	46	Adrenal Gland	2	9418.48
										GTEX-1LSNL-1826-SM-GA8HF	Male	NA	Adrenal Gland	2	9388.17
										GTEX-16XZZ-2326-SM-GA8DZ	Male	63	Adrenal Gland	2	9367.22
										GTEX-1JKYN-0126-SM-GA8F9	Male	NA	Adrenal Gland	2	9351.28
										GTEX-145MH-1626-SM-GA8EL	Male	57	Adrenal Gland	2	9344.18
										GTEX-16NGA-0126-SM-GA8A9	Female	41	Adrenal Gland	2	9265.02
										GTEX-ZT9X-0126-SM-GA88Q	Male	43	Adrenal Gland	2	9257.13
										GTEX-ZA64-0226-SM-GA8EN	Male	26	Adrenal Gland	2	9228.41
										GTEX-ZPCL-0826-SM-GA88T	Female	62	Adrenal Gland	2	9204.11
										GTEX-113JC-0826-SM-GA8FK	Female	53	Adrenal Gland	2	9176.82
										GTEX-13O21-0126-SM-GA8DV	Male	59	Adrenal Gland	2	9173.65
										GTEX-14A5I-2126-SM-GA9D2	Female	53	Adrenal Gland	2	9169
										GTEX-1EKGG-2126-SM-GA8BR	Male	61	Adrenal Gland	2	9161.93
										GTEX-13O3Q-1426-SM-GA87T	Male	53	Adrenal Gland	2	9159.62
										GTEX-1J8JJ-1826-SM-GA8BY	Female	NA	Adrenal Gland	2	9126.25
										GTEX-1EWIQ-2026-SM-GA8BP	Female	70	Adrenal Gland	2	9125.1
										GTEX-18465-2126-SM-GA89F	Male	56	Adrenal Gland	2	9109.56
										GTEX-1LB8K-1726-SM-GA8HX	Male	NA	Adrenal Gland	2	9067.3
										GTEX-1CB4F-0126-SM-GA8IQ	Male	67	Adrenal Gland	2	9065.83
										GTEX-139T6-0126-SM-GA9BF	Male	50	Adrenal Gland	2	9061.66
										GTEX-RWSA-1726-SM-GA8EP	Male	42	Adrenal Gland	2	9023.77
										GTEX-12WSK-0326-SM-GA8GW	Female	41	Adrenal Gland	2	9017.22
										GTEX-1F6IF-1726-SM-GA8CX	Male	63	Adrenal Gland	2	8994.63
										GTEX-WRHK-0126-SM-GA8EZ	Female	21	Adrenal Gland	2	8972.4
										GTEX-133LE-0126-SM-GA8C8	Female	26	Adrenal Gland	2	8963.83
										GTEX-15G1A-1026-SM-GA89L	Male	38	Adrenal Gland	2	8930.76
										GTEX-15CHQ-2226-SM-GA9BH	Male	69	Adrenal Gland	2	8887.89
										GTEX-13VXU-2426-SM-GA87U	Male	58	Adrenal Gland	2	8867.46
										GTEX-ZVP2-0126-SM-GA87N	Male	52	Adrenal Gland	2	8858.37
										GTEX-OHPK-1326-SM-GA8H3	Female	51	Adrenal Gland	2	8806.32
										GTEX-146FR-1526-SM-GA87K	Female	68	Adrenal Gland	2	8786.67
										GTEX-ZT9W-0126-SM-GA88F	Male	54	Adrenal Gland	2	8773.43
										GTEX-14PN3-1426-SM-GA9CZ	Female	65	Adrenal Gland	2	8765.96
										GTEX-1LGRB-0326-SM-GA8HC	Female	NA	Adrenal Gland	2	8744.8
										GTEX-1HBPI-1926-SM-GA8BD	Male	NA	Adrenal Gland	2	8738.76
										GTEX-S4Z8-0126-SM-GA9B8	Male	63	Adrenal Gland	2	8686.71
										GTEX-13O1R-2326-SM-GA87G	Male	68	Adrenal Gland	2	8652.77
										GTEX-13N1W-1626-SM-GA88E	Male	70	Adrenal Gland	2	8643.22
										GTEX-ZTSS-0326-SM-GA85Z	Male	47	Adrenal Gland	2	8636.95
										GTEX-12WSJ-0126-SM-GA8GY	Female	43	Adrenal Gland	2	8535.83
										GTEX-12WSN-0926-SM-GA86J	Male	49	Adrenal Gland	2	8505.33
										GTEX-111CU-0126-SM-GA8FI	Male	57	Adrenal Gland	2	8497.4
										GTEX-1I1GR-2026-SM-GA8CE	Male	NA	Adrenal Gland	2	8490.66
										GTEX-13QBU-0526-SM-GA87F	Female	40	Adrenal Gland	2	8448.35
										GTEX-13PL7-1026-SM-GA87Q	Female	62	Adrenal Gland	2	8389.33
										GTEX-1I1CD-1926-SM-GA9BL	Female	NA	Adrenal Gland	2	8387.98
										GTEX-14H4A-0226-SM-GA89N	Female	42	Adrenal Gland	2	8373.31
										GTEX-1GTWX-1726-SM-GA8IS	Male	68	Adrenal Gland	2	8371.77
										GTEX-1QMI2-1926-SM-GA89H	Male	NA	Adrenal Gland	2	8368.4
										GTEX-1A3MX-1626-SM-GA89G	Male	66	Adrenal Gland	2	8358.19
										GTEX-13PL6-1426-SM-GA86W	Female	44	Adrenal Gland	2	8347.33
										GTEX-13111-0326-SM-GA8EC	Male	51	Adrenal Gland	2	8345.31
										GTEX-1GZHY-2226-SM-GA8CU	Female	51	Adrenal Gland	2	8294.74
										GTEX-13FLV-1526-SM-GA88D	Male	50	Adrenal Gland	2	8277.1
										GTEX-139TS-0626-SM-GA86X	Male	61	Adrenal Gland	2	8274.24
										GTEX-16MTA-0126-SM-GA873	Male	52	Adrenal Gland	2	8266.05
										GTEX-13X6K-0926-SM-GA9AY	Female	61	Adrenal Gland	2	8256.45
										GTEX-14PJM-2226-SM-GA877	Female	59	Adrenal Gland	2	8210.29
										GTEX-1LVAN-0826-SM-GA8H6	Female	NA	Adrenal Gland	2	8139.43
										GTEX-1NUQO-0626-SM-GA8I9	Female	NA	Adrenal Gland	2	8129.32
										GTEX-1399T-2226-SM-GA85N	Male	67	Adrenal Gland	2	8116.41
										GTEX-ZV6S-0126-SM-GA8IC	Female	49	Adrenal Gland	2	8098.21
										GTEX-131XG-1326-SM-GA8ED	Female	55	Adrenal Gland	2	8094.39
										GTEX-11GS4-2426-SM-GA87R	Male	61	Adrenal Gland	2	8083.22
										GTEX-11DXX-0126-SM-GA8EH	Female	66	Adrenal Gland	2	8069.64
										GTEX-1211K-0126-SM-GA8C5	Female	63	Adrenal Gland	2	7830.8
										GTEX-1GZ4I-1826-SM-GA8J1	Male	NA	Adrenal Gland	2	7829.18
										GTEX-SUCS-0526-SM-HNUQO	Male	70	Adrenal Gland	2	7774.02
										GTEX-1JN6P-1426-SM-GA8BC	Male	NA	Adrenal Gland	2	7749.91
										GTEX-1KXAM-0326-SM-GA8HS	Male	NA	Adrenal Gland	2	7749.46
										GTEX-14DAQ-1826-SM-GA9CL	Female	63	Adrenal Gland	2	7745.99
										GTEX-1B98T-2426-SM-GA9CV	Male	61	Adrenal Gland	2	7742.96
										GTEX-13FHP-2026-SM-GA864	Male	56	Adrenal Gland	2	7674.1
										GTEX-13W3W-1326-SM-GA8GC	Female	65	Adrenal Gland	2	7650.19
										GTEX-14C38-1726-SM-GA9B4	Male	50	Adrenal Gland	2	7639.11
										GTEX-14PKV-0726-SM-GA88B	Female	24	Adrenal Gland	2	7610.93
										GTEX-SUCS-0526-SM-HYVVK	Male	70	Adrenal Gland	2	7607.5
										GTEX-1GN1U-2026-SM-GA9E3	Female	53	Adrenal Gland	2	7573.88
										GTEX-XMK1-0226-SM-GA9BR	Male	44	Adrenal Gland	2	7571.61
										GTEX-1EX96-0626-SM-GA9DY	Male	58	Adrenal Gland	2	7548.55
										GTEX-X4LF-0126-SM-GA8EY	Male	59	Adrenal Gland	2	7534.48
										GTEX-1LH75-1426-SM-GA8IG	Female	NA	Adrenal Gland	2	7534.31
										GTEX-13X6J-2326-SM-GA8G3	Male	56	Adrenal Gland	2	7526.34
										GTEX-15RIF-0226-SM-GA8EI	Male	26	Adrenal Gland	2	7509.55
										GTEX-15EU6-0326-SM-GA86K	Male	54	Adrenal Gland	2	7420.43
										GTEX-1I1GV-1826-SM-GA8H7	Male	NA	Adrenal Gland	2	7404.14
										GTEX-1339X-0826-SM-GA8IP	Male	42	Adrenal Gland	2	7328.92
										GTEX-1HUB1-0926-SM-GA8CN	Male	NA	Adrenal Gland	2	7301.97
										GTEX-13CF3-0126-SM-GA8GD	Female	62	Adrenal Gland	2	7288.11
										GTEX-14PJO-1926-SM-GA875	Male	68	Adrenal Gland	2	7276.97
										GTEX-15CHS-1626-SM-GA9DG	Male	56	Adrenal Gland	2	7261.9
										GTEX-SUCS-0526-SM-HZE5N	Male	70	Adrenal Gland	2	7244.19
										GTEX-1IKK5-1026-SM-GA8J6	Male	NA	Adrenal Gland	2	7227.54
										GTEX-12ZZZ-0926-SM-GA892	Male	64	Adrenal Gland	2	7226.71
										GTEX-X261-1226-SM-GA9C4	Male	56	Adrenal Gland	2	7221.14
										GTEX-1LG7Z-0426-SM-GA8HR	Male	NA	Adrenal Gland	2	7198.9
										GTEX-1192W-1226-SM-GA87H	Male	68	Adrenal Gland	2	7174.08
										GTEX-1QP2A-2626-SM-GA89I	Male	NA	Adrenal Gland	2	7169.04
										GTEX-12WSG-0726-SM-GA8AF	Female	55	Adrenal Gland	2	7146.05
										GTEX-14BIN-1026-SM-GA9CN	Female	56	Adrenal Gland	2	7133.4
										GTEX-15UKP-0826-SM-GA89S	Male	27	Adrenal Gland	2	7096.7
										GTEX-1J8EW-1826-SM-GA9DS	Female	NA	Adrenal Gland	2	7044.53
										GTEX-1S3DN-0326-SM-GA8ET	Male	NA	Adrenal Gland	2	7034.4
										GTEX-SUCS-0526-SM-HVRGO	Male	70	Adrenal Gland	2	7024.52
										GTEX-18D9B-1926-SM-GA889	Male	63	Adrenal Gland	2	7019.84
										GTEX-SUCS-0526-SM-HWY85	Male	70	Adrenal Gland	2	6998.45
										GTEX-SUCS-0526-SM-HWYCL	Male	70	Adrenal Gland	2	6988.22
										GTEX-14BMV-1926-SM-GA8E6	Male	53	Adrenal Gland	2	6972.09
										GTEX-ZF28-2026-SM-GA8FF	Male	69	Adrenal Gland	2	6942.05
										GTEX-13NZB-1526-SM-GA8G2	Male	35	Adrenal Gland	2	6925.93
										GTEX-S7PM-1526-SM-GA8GA	Male	65	Adrenal Gland	2	6904.04
										GTEX-14JG6-0126-SM-GA9CG	Female	35	Adrenal Gland	2	6895.94
										GTEX-1BAJH-2626-SM-GA8B2	Male	70	Adrenal Gland	2	6886.26
										GTEX-YFC4-1826-SM-GA879	Female	47	Adrenal Gland	2	6831.07
										GTEX-VUSG-1526-SM-GA8FN	Male	59	Adrenal Gland	2	6824.55
										GTEX-SUCS-0526-SM-HX3W5	Male	70	Adrenal Gland	2	6815.51
										GTEX-ZEX8-0626-SM-GA8FE	Male	54	Adrenal Gland	2	6787.96
										GTEX-145LU-1726-SM-GA8FX	Male	50	Adrenal Gland	2	6786.24
										GTEX-1H11D-2426-SM-GA8CK	Male	NA	Adrenal Gland	2	6776.64
										GTEX-ZLFU-0826-SM-GA9DA	Male	47	Adrenal Gland	2	6776.09
										GTEX-1J8Q3-0326-SM-GA9BM	Male	NA	Adrenal Gland	2	6755.76
										GTEX-SUCS-0526-SM-HYXJW	Male	70	Adrenal Gland	2	6755.44
										GTEX-SUCS-0526-SM-H1QIK	Male	70	Adrenal Gland	2	6736.1
										GTEX-13D11-0426-SM-GA8DR	Female	58	Adrenal Gland	2	6735.34
										GTEX-SUCS-0526-SM-HZ436	Male	70	Adrenal Gland	2	6723.25
										GTEX-17HII-2026-SM-GA8GV	Male	57	Adrenal Gland	2	6722.33
										GTEX-14E1K-0626-SM-GA861	Male	55	Adrenal Gland	2	6703.4
										GTEX-SUCS-0526-SM-HJ2QW	Male	70	Adrenal Gland	2	6700.08
										GTEX-1E2YA-1526-SM-GA8BK	Male	51	Adrenal Gland	2	6698.46
										GTEX-SUCS-0526-SM-HYWOT	Male	70	Adrenal Gland	2	6697.37
										GTEX-SUCS-0526-SM-H91E9	Male	70	Adrenal Gland	2	6687.75
										GTEX-1I1GQ-2026-SM-GA8F3	Male	NA	Adrenal Gland	2	6666.07
										GTEX-17F9Y-2526-SM-GA885	Female	70	Adrenal Gland	2	6630.8
										GTEX-1QP29-0326-SM-GA8J4	Male	NA	Adrenal Gland	2	6627.97
										GTEX-S4Q7-0226-SM-GA86R	Male	22	Adrenal Gland	2	6623.01
										GTEX-1212Z-1426-SM-GA867	Male	66	Adrenal Gland	2	6619.74
										GTEX-139TU-1526-SM-GA88J	Male	64	Adrenal Gland	2	6612.88
										GTEX-V955-0126-SM-GA8FM	Male	60	Adrenal Gland	2	6606.34
										GTEX-SUCS-0526-SM-HZ53T	Male	70	Adrenal Gland	2	6586.73
										GTEX-SUCS-0526-SM-HWQAO	Male	70	Adrenal Gland	2	6584.46
										GTEX-SUCS-0526-SM-HZ6CD	Male	70	Adrenal Gland	2	6568.94
										GTEX-1GF9V-2026-SM-GA8CD	Male	62	Adrenal Gland	2	6566.15
										GTEX-ZLWG-0126-SM-GA88U	Female	59	Adrenal Gland	2	6565.7
										GTEX-14A5H-2126-SM-GA9B3	Male	69	Adrenal Gland	2	6559.66
										GTEX-WVLH-1926-SM-GA9BP	Male	58	Adrenal Gland	2	6557.24
										GTEX-17JCI-1726-SM-GA8AR	Female	63	Adrenal Gland	2	6551.13
										GTEX-SUCS-0526-SM-HWQNF	Male	70	Adrenal Gland	2	6518.85
										GTEX-13OW6-1726-SM-GA85R	Male	59	Adrenal Gland	2	6503.04
										GTEX-16Z82-1626-SM-GA89Q	Male	66	Adrenal Gland	2	6490.48
										GTEX-1N5O9-2126-SM-GA8H5	Male	NA	Adrenal Gland	2	6480.48
										GTEX-SUCS-0526-SM-HCKMH	Male	70	Adrenal Gland	2	6480.33
										GTEX-O5YT-1326-SM-GA8CA	Male	21	Adrenal Gland	2	6458.8
										GTEX-SIU7-0826-SM-GA9AS	Male	51	Adrenal Gland	2	6445.14
										GTEX-1L5NE-0126-SM-GA8DT	Male	NA	Adrenal Gland	2	6441.5
										GTEX-RUSQ-0226-SM-GA8F7	Male	59	Adrenal Gland	2	6433.94
										GTEX-SUCS-0526-SM-HZ4DS	Male	70	Adrenal Gland	2	6431.64
										GTEX-SUCS-0526-SM-HVQWF	Male	70	Adrenal Gland	2	6427.34
										GTEX-U8T8-1626-SM-GA86H	Male	60	Adrenal Gland	2	6425.66
										GTEX-SUCS-0526-SM-HCJQT	Male	70	Adrenal Gland	2	6414.2
										GTEX-1A32A-2126-SM-GA8AE	Female	55	Adrenal Gland	2	6412.5
										GTEX-14PJ4-0426-SM-GA9DD	Male	65	Adrenal Gland	2	6409.03
										GTEX-SUCS-0526-SM-H91IR	Male	70	Adrenal Gland	2	6406.53
										GTEX-1I1GT-0126-SM-GA8CI	Female	NA	Adrenal Gland	2	6400.04
										GTEX-1R7EV-1726-SM-GA8JA	Male	NA	Adrenal Gland	2	6388.33
										GTEX-1HR98-1526-SM-GA8GT	Male	NA	Adrenal Gland	2	6385.98
										GTEX-SUCS-0526-SM-HMVUM	Male	70	Adrenal Gland	2	6384.66
										GTEX-SUCS-0526-SM-HYTKM	Male	70	Adrenal Gland	2	6381.41
										GTEX-SUCS-0526-SM-HVR8E	Male	70	Adrenal Gland	2	6367.69
										GTEX-1KAFJ-1526-SM-GA8I2	Male	NA	Adrenal Gland	2	6365.94
										GTEX-XBED-0326-SM-GA9BZ	Male	60	Adrenal Gland	2	6363.23
										GTEX-11WQC-1526-SM-GA9B7	Male	64	Adrenal Gland	2	6362.94
										GTEX-16XZZ-2326-SM-GA89M	Male	63	Adrenal Gland	2	6360.23
										GTEX-13N2G-1626-SM-GA88M	Male	60	Adrenal Gland	2	6333.27
										GTEX-ZYVF-1626-SM-GA8AQ	Female	54	Adrenal Gland	2	6333.27
										GTEX-14C5O-1926-SM-GA8E9	Male	65	Adrenal Gland	2	6322.35
										GTEX-SUCS-0526-SM-HCJJS	Male	70	Adrenal Gland	2	6300.7
										GTEX-SUCS-0526-SM-HMVRI	Male	70	Adrenal Gland	2	6285.05
										GTEX-SUCS-0526-SM-HZ7L1	Male	70	Adrenal Gland	2	6249.04
										GTEX-1C6VR-1426-SM-GA9CW	Male	65	Adrenal Gland	2	6237.77
										GTEX-SUCS-0526-SM-HFBU2	Male	70	Adrenal Gland	2	6234.11
										GTEX-13JUV-1126-SM-GA89C	Female	46	Adrenal Gland	2	6233.24
										GTEX-14PHY-1526-SM-GA85Q	Female	67	Adrenal Gland	2	6226.93
										GTEX-SUCS-0526-SM-HMW6U	Male	70	Adrenal Gland	2	6221.92
										GTEX-SUCS-0526-SM-HVRDX	Male	70	Adrenal Gland	2	6216.25
										GTEX-Y111-1326-SM-GA9BU	Male	50	Adrenal Gland	2	6203.54
										GTEX-SUCS-0526-SM-H1O7X	Male	70	Adrenal Gland	2	6194.08
										GTEX-1HB9E-1726-SM-GA8FC	Male	NA	Adrenal Gland	2	6180.66
										GTEX-1IDJU-0126-SM-GA8HK	Female	NA	Adrenal Gland	2	6171.77
										GTEX-14BIL-2026-SM-GA9AZ	Male	54	Adrenal Gland	2	6143.98
										GTEX-1F5PK-0826-SM-GA8JC	Male	54	Adrenal Gland	2	6139.38
										GTEX-13QIC-0826-SM-GA8HI	Female	65	Adrenal Gland	2	6135.5
										GTEX-SUCS-0526-SM-HZ59B	Male	70	Adrenal Gland	2	6122.65
										GTEX-1C6VS-2426-SM-GA8AH	Male	64	Adrenal Gland	2	6120.33
										GTEX-ZAB4-2626-SM-GA88R	Male	47	Adrenal Gland	2	6119.35
										GTEX-SUCS-0526-SM-HMJYM	Male	70	Adrenal Gland	2	6118.15
										GTEX-13FXS-1726-SM-GA88L	Male	59	Adrenal Gland	2	6116.32
										GTEX-1C475-0126-SM-GA8AJ	Female	45	Adrenal Gland	2	6106.19
										GTEX-P4QT-1326-SM-GA8F1	Female	50	Adrenal Gland	2	6105.56
										GTEX-SUCS-0526-SM-HFBPZ	Male	70	Adrenal Gland	2	6100.57
										GTEX-XBEC-2126-SM-GA8GJ	Male	57	Adrenal Gland	2	6099.45
										GTEX-12WSH-1226-SM-GA869	Male	59	Adrenal Gland	2	6096.85
										GTEX-1N2EE-1126-SM-GA8F6	Male	NA	Adrenal Gland	2	6090.05
										GTEX-YB5E-0226-SM-GA88S	Male	49	Adrenal Gland	2	6081.56
										GTEX-14E6E-0126-SM-GA8FH	Male	31	Adrenal Gland	2	6080.94
										GTEX-14753-1726-SM-GA8E7	Male	67	Adrenal Gland	2	6070.66
										GTEX-SUCS-0526-SM-HFBKJ	Male	70	Adrenal Gland	2	6048.75
										GTEX-SUCS-0526-SM-HZ4H4	Male	70	Adrenal Gland	2	6037.05
										GTEX-13CF2-1626-SM-GA87O	Male	61	Adrenal Gland	2	6034.42
										GTEX-11GSP-0326-SM-GA8DI	Female	66	Adrenal Gland	2	6029.91
										GTEX-1B8KZ-0126-SM-GA8BN	Male	52	Adrenal Gland	2	6010.92
										GTEX-12WSL-0326-SM-GA8B4	Male	51	Adrenal Gland	2	6010.44
										GTEX-SUCS-0526-SM-HWYKT	Male	70	Adrenal Gland	2	5985.29
										GTEX-1NV8Z-1826-SM-GA8DY	Male	NA	Adrenal Gland	2	5984.62
										GTEX-15UKP-0826-SM-GA8A4	Male	27	Adrenal Gland	2	5984.13
										GTEX-XOTO-1426-SM-GA8GI	Male	59	Adrenal Gland	2	5978.77
										GTEX-1OJC4-2426-SM-GA8HV	Female	NA	Adrenal Gland	2	5976.22
										GTEX-WFON-0726-SM-GA9BQ	Male	43	Adrenal Gland	2	5972.71
										GTEX-SUCS-0526-SM-HZ3G5	Male	70	Adrenal Gland	2	5972.42
										GTEX-SUCS-0526-SM-H917J	Male	70	Adrenal Gland	2	5969.07
										GTEX-SUCS-0526-SM-HOBO8	Male	70	Adrenal Gland	2	5967.48
										GTEX-1399Q-1926-SM-GA868	Male	46	Adrenal Gland	2	5965.16
										GTEX-WI4N-1926-SM-GA86C	Female	49	Adrenal Gland	2	5964.67
										GTEX-11EMC-0526-SM-GA8CT	Female	66	Adrenal Gland	2	5955.89
										GTEX-OIZF-1326-SM-GA9E6	Male	61	Adrenal Gland	2	5943.56
										GTEX-1GMR3-0926-SM-GA8D8	Male	40	Adrenal Gland	2	5937.88
										GTEX-12WSD-2126-SM-GA8DB	Female	64	Adrenal Gland	2	5936.79
										GTEX-144GO-1726-SM-GA9CO	Male	68	Adrenal Gland	2	5927.98
										GTEX-ZUA1-1926-SM-GA8DD	Male	46	Adrenal Gland	2	5927.71
										GTEX-SUCS-0526-SM-HOBGY	Male	70	Adrenal Gland	2	5925.8
										GTEX-SUCS-0526-SM-HK72N	Male	70	Adrenal Gland	2	5921.71
										GTEX-SUCS-0526-SM-HZCZG	Male	70	Adrenal Gland	2	5907.26
										GTEX-12696-0626-SM-GA85X	Male	68	Adrenal Gland	2	5904.82
										GTEX-13112-2026-SM-GA891	Male	52	Adrenal Gland	2	5865.2
										GTEX-13O3P-1826-SM-GA8CR	Male	59	Adrenal Gland	2	5862.23
										GTEX-XYKS-0926-SM-GA86T	Female	65	Adrenal Gland	2	5849.15
										GTEX-SUCS-0526-SM-HJ7E9	Male	70	Adrenal Gland	2	5847.13
										GTEX-15SHW-2326-SM-GA87Z	Male	64	Adrenal Gland	2	5842.89
										GTEX-1IE54-1526-SM-GA8H9	Female	NA	Adrenal Gland	2	5837.51
										GTEX-SUCS-0526-SM-HVQTO	Male	70	Adrenal Gland	2	5830.85
										GTEX-S7SE-1826-SM-GA9BI	Male	58	Adrenal Gland	2	5829.72
										GTEX-SUCS-0526-SM-HNUUM	Male	70	Adrenal Gland	2	5822.14
										GTEX-ZF3C-2126-SM-GA87L	Female	51	Adrenal Gland	2	5818.12
										GTEX-SUCS-0526-SM-HVRLS	Male	70	Adrenal Gland	2	5811.35
										GTEX-SUCS-0526-SM-HZ4ON	Male	70	Adrenal Gland	2	5807.81
										GTEX-1JMQJ-1826-SM-GA8I6	Male	NA	Adrenal Gland	2	5801
										GTEX-SUCS-0526-SM-HOBJP	Male	70	Adrenal Gland	2	5794.98
										GTEX-1KD4Q-1826-SM-GA9DO	Male	NA	Adrenal Gland	2	5792.27
										GTEX-YJ8O-2026-SM-GA86A	Female	40	Adrenal Gland	2	5786.87
										GTEX-14PJ2-1726-SM-GA9D7	Male	57	Adrenal Gland	2	5773.62
										GTEX-SUCS-0526-SM-GA9AU	Male	70	Adrenal Gland	2	5766.45
										GTEX-117YW-1326-SM-GA8E3	Male	58	Adrenal Gland	2	5759.22
										GTEX-SUCS-0526-SM-HCJEU	Male	70	Adrenal Gland	2	5749.15
										GTEX-1N2EF-1326-SM-GA8I8	Male	NA	Adrenal Gland	2	5746.83
										GTEX-12WSA-2226-SM-GA9DE	Male	67	Adrenal Gland	2	5727.02
										GTEX-SUCS-0526-SM-HX45Y	Male	70	Adrenal Gland	2	5725.1
										GTEX-145LV-0926-SM-GA8CJ	Male	53	Adrenal Gland	2	5712.01
										GTEX-SUCS-0526-SM-H1QW5	Male	70	Adrenal Gland	2	5705.42
										GTEX-16MT9-1826-SM-GA8E2	Female	67	Adrenal Gland	2	5704.39
										GTEX-WRHU-0426-SM-GA8G7	Female	56	Adrenal Gland	2	5689.77
										GTEX-1KD5A-1626-SM-GA8J5	Male	NA	Adrenal Gland	2	5687.14
										GTEX-1CB4J-2026-SM-GA8BJ	Male	64	Adrenal Gland	2	5670.28
										GTEX-13NZA-1926-SM-GA88O	Male	64	Adrenal Gland	2	5659.59
										GTEX-SUCS-0526-SM-HWV2B	Male	70	Adrenal Gland	2	5651.63
										GTEX-SUCS-0526-SM-HWUY9	Male	70	Adrenal Gland	2	5649.22
										GTEX-13NZ9-1926-SM-GA887	Male	54	Adrenal Gland	2	5632.74
										GTEX-SUCS-0526-SM-HGA1Q	Male	70	Adrenal Gland	2	5628.4
										GTEX-SUCS-0526-SM-HMSYJ	Male	70	Adrenal Gland	2	5618.01
										GTEX-SUCS-0526-SM-HQTQ7	Male	70	Adrenal Gland	2	5616.87
										GTEX-1F52S-1626-SM-GA9CX	Female	62	Adrenal Gland	2	5616.75
										GTEX-1KWVE-0726-SM-GA8HQ	Male	NA	Adrenal Gland	2	5610.93
										GTEX-13YAN-2326-SM-GA8FG	Male	64	Adrenal Gland	2	5599.58
										GTEX-17HGU-0126-SM-GA8A1	Male	59	Adrenal Gland	2	5593.45
										GTEX-SUCS-0526-SM-HNUGK	Male	70	Adrenal Gland	2	5589.91
										GTEX-SUCS-0526-SM-HVRB7	Male	70	Adrenal Gland	2	5585.08
										GTEX-15ER7-1126-SM-GA8G1	Female	28	Adrenal Gland	2	5578.09
										GTEX-SUCS-0526-SM-HG9XZ	Male	70	Adrenal Gland	2	5571.86
										GTEX-SUCS-0526-SM-HWQ3N	Male	70	Adrenal Gland	2	5568.33
										GTEX-ZVT4-1726-SM-GA8A2	Female	56	Adrenal Gland	2	5552.33
										GTEX-P44H-1526-SM-GA8DU	Male	43	Adrenal Gland	2	5546.14
										GTEX-RVPU-1026-SM-GA86G	Male	57	Adrenal Gland	2	5532.75
										GTEX-SUCS-0526-SM-HMW2S	Male	70	Adrenal Gland	2	5530.9
										GTEX-1F75I-0126-SM-GA8D1	Male	47	Adrenal Gland	2	5529.5
										GTEX-1GMRU-2326-SM-GA8CW	Male	59	Adrenal Gland	2	5509.3
										GTEX-1EN7A-1826-SM-GA9CB	Male	47	Adrenal Gland	2	5508.73
										GTEX-1PPH8-0826-SM-GA8EE	Male	NA	Adrenal Gland	2	5506.63
										GTEX-1122O-0326-SM-GA8EG	Female	64	Adrenal Gland	2	5500.61
										GTEX-1CAV2-1626-SM-GA8C7	Female	47	Adrenal Gland	2	5497.01
										GTEX-XMD2-1926-SM-GA9C3	Female	66	Adrenal Gland	2	5496.31
										GTEX-1399U-0226-SM-GA8DM	Female	50	Adrenal Gland	2	5495.23
										GTEX-139YR-0126-SM-GA862	Male	53	Adrenal Gland	2	5494.92
										GTEX-SUCS-0526-SM-H1OF6	Male	70	Adrenal Gland	2	5482.56
										GTEX-SUCS-0526-SM-HW465	Male	70	Adrenal Gland	2	5481.14
										GTEX-1HBPM-2226-SM-GA8BI	Female	NA	Adrenal Gland	2	5480.27
										GTEX-SUCS-0526-SM-HYUUB	Male	70	Adrenal Gland	2	5461.36
										GTEX-SUCS-0526-SM-HJVLX	Male	70	Adrenal Gland	2	5458.92
										GTEX-SUCS-0526-SM-HNUTF	Male	70	Adrenal Gland	2	5458.73
										GTEX-SUCS-0526-SM-HL4CE	Male	70	Adrenal Gland	2	5453.39
										GTEX-SUCS-0526-SM-HMT5I	Male	70	Adrenal Gland	2	5437.06
										GTEX-SUCS-0526-SM-HMSUO	Male	70	Adrenal Gland	2	5436.56
										GTEX-1313W-2626-SM-GA8IW	Female	54	Adrenal Gland	2	5434.28
										GTEX-SUCS-0526-SM-HZ56K	Male	70	Adrenal Gland	2	5432.58
										GTEX-SUCS-0526-SM-HQU6B	Male	70	Adrenal Gland	2	5430.65
										GTEX-SUCS-0526-SM-HQTVV	Male	70	Adrenal Gland	2	5415.67
										GTEX-SUCS-0526-SM-HFBNA	Male	70	Adrenal Gland	2	5414.55
										GTEX-SUCS-0526-SM-HQU3K	Male	70	Adrenal Gland	2	5374.68
										GTEX-X4XY-2226-SM-GA8DC	Male	62	Adrenal Gland	2	5374.43
										GTEX-SUCS-0526-SM-H911B	Male	70	Adrenal Gland	2	5373.26
										GTEX-SUCS-0526-SM-H8ZTC	Male	70	Adrenal Gland	2	5360.71
										GTEX-SUCS-0526-SM-HOBMG	Male	70	Adrenal Gland	2	5356.15
										GTEX-SUCS-0526-SM-HCKKM	Male	70	Adrenal Gland	2	5342.66
										GTEX-13OVL-2026-SM-GA9D1	Male	50	Adrenal Gland	2	5323.39
										GTEX-1JN1M-1726-SM-GA8FB	Female	NA	Adrenal Gland	2	5316.71
										GTEX-1HCVE-2026-SM-GA8BB	Male	NA	Adrenal Gland	2	5316.47
										GTEX-SUCS-0526-SM-HVQQX	Male	70	Adrenal Gland	2	5302.09
										GTEX-17EVQ-2526-SM-GA8C6	Male	70	Adrenal Gland	2	5296.74
										GTEX-P44H-1526-SM-GA8IO	Male	43	Adrenal Gland	2	5291.8
										GTEX-SUCS-0526-SM-HJJE6	Male	70	Adrenal Gland	2	5289.85
										GTEX-TSE9-1926-SM-GA86P	Female	60	Adrenal Gland	2	5286.32
										GTEX-1IGQW-1926-SM-GA9DR	Male	NA	Adrenal Gland	2	5277.51
										GTEX-YJ89-1826-SM-GA872	Male	60	Adrenal Gland	2	5274.1
										GTEX-147GR-1526-SM-GA8CG	Male	65	Adrenal Gland	2	5269.92
										GTEX-SUCS-0526-SM-HYV1D	Male	70	Adrenal Gland	2	5262.51
										GTEX-SUCS-0526-SM-H1O5Y	Male	70	Adrenal Gland	2	5257.26
										GTEX-SIU8-1726-SM-GA8G9	Male	55	Adrenal Gland	2	5246.01
										GTEX-1GF9W-1226-SM-GA8IM	Male	63	Adrenal Gland	2	5223.77
										GTEX-SUCS-0526-SM-HQTVO	Male	70	Adrenal Gland	2	5208.52
										GTEX-1RQEC-1926-SM-GA8EF	Male	NA	Adrenal Gland	2	5198.58
										GTEX-SUCS-0526-SM-HG4QK	Male	70	Adrenal Gland	2	5187.34
										GTEX-SUCS-0526-SM-HMISW	Male	70	Adrenal Gland	2	5172.43
										GTEX-1IKOH-2026-SM-GA8BX	Female	NA	Adrenal Gland	2	5169.1
										GTEX-SUCS-0526-SM-HJJ5D	Male	70	Adrenal Gland	2	5161.19
										GTEX-SUCS-0526-SM-HJJFP	Male	70	Adrenal Gland	2	5159.53
										GTEX-SUCS-0526-SM-HYUPS	Male	70	Adrenal Gland	2	5156.67
										GTEX-111VG-1726-SM-GA8IE	Male	63	Adrenal Gland	2	5154.54
										GTEX-1JMLX-1126-SM-GA8HN	Male	NA	Adrenal Gland	2	5145.65
										GTEX-SUCS-0526-SM-HVR5N	Male	70	Adrenal Gland	2	5144.87
										GTEX-SUCS-0526-SM-HQTSX	Male	70	Adrenal Gland	2	5138.3
										GTEX-SUCS-0526-SM-HX419	Male	70	Adrenal Gland	2	5128.49
										GTEX-131XW-1626-SM-GA8FT	Female	51	Adrenal Gland	2	5114.88
										GTEX-ZYT6-2026-SM-GA8AD	Male	30	Adrenal Gland	2	5112.41
										GTEX-SUCS-0526-SM-HMKLP	Male	70	Adrenal Gland	2	5110.82
										GTEX-SUCS-0526-SM-HSN7G	Male	70	Adrenal Gland	2	5106.12
										GTEX-Y5V5-1326-SM-GA9CR	Female	61	Adrenal Gland	2	5092.2
										GTEX-SUCS-0526-SM-HMT2O	Male	70	Adrenal Gland	2	5087.19
										GTEX-ZDXO-0926-SM-GA8E5	Male	60	Adrenal Gland	2	5082.07
										GTEX-SJXC-1626-SM-GA9C8	Male	64	Adrenal Gland	2	5077.92
										GTEX-14PII-1626-SM-GA876	Male	65	Adrenal Gland	2	5065.37
										GTEX-XLM4-1326-SM-GA9C2	Male	64	Adrenal Gland	2	5063.62
										GTEX-1LNCM-0826-SM-GA8JB	Female	NA	Adrenal Gland	2	5054.59
										GTEX-14LLW-1526-SM-GA878	Female	70	Adrenal Gland	2	5051.8
										GTEX-SUCS-0526-SM-HZ3CL	Male	70	Adrenal Gland	2	5049
										GTEX-SUCS-0526-SM-HMTBR	Male	70	Adrenal Gland	2	5036.5
										GTEX-SUCS-0526-SM-HVQO7	Male	70	Adrenal Gland	2	5027.71
										GTEX-1H23P-2226-SM-GA8D9	Male	NA	Adrenal Gland	2	5025.41
										GTEX-UPJH-1426-SM-GA9BN	Male	59	Adrenal Gland	2	5016.62
										GTEX-1LVA9-2026-SM-GA9DJ	Male	NA	Adrenal Gland	2	5014.08
										GTEX-18A7A-1826-SM-GA866	Female	54	Adrenal Gland	2	4993.69
										GTEX-1445S-2226-SM-GA8EM	Male	64	Adrenal Gland	2	4965.32
										GTEX-WY7C-0326-SM-GA9BE	Male	54	Adrenal Gland	2	4963.83
										GTEX-SUCS-0526-SM-HFBQZ	Male	70	Adrenal Gland	2	4955.95
										GTEX-ZY6K-0126-SM-GA87I	Male	50	Adrenal Gland	2	4954.18
										GTEX-1H3NZ-2026-SM-GA8CM	Male	NA	Adrenal Gland	2	4917.25
										GTEX-13FTY-1526-SM-GA881	Female	49	Adrenal Gland	2	4901.71
										GTEX-SUCS-0526-SM-HVQYT	Male	70	Adrenal Gland	2	4893.81
										GTEX-15DYW-2126-SM-GA9CI	Female	64	Adrenal Gland	2	4889.48
										GTEX-1MJK2-1926-SM-GA8DG	Male	NA	Adrenal Gland	2	4883.41
										GTEX-SUCS-0526-SM-HG9V2	Male	70	Adrenal Gland	2	4882.4
										GTEX-SUCS-0526-SM-HG8XP	Male	70	Adrenal Gland	2	4877.45
										GTEX-SUCS-0526-SM-HQTZT	Male	70	Adrenal Gland	2	4866.29
										GTEX-14XAO-0326-SM-GA9CY	Female	67	Adrenal Gland	2	4840.65
										GTEX-1HSKV-2826-SM-GA8GR	Male	NA	Adrenal Gland	2	4836.03
										GTEX-1CAMS-0226-SM-GA8BM	Female	40	Adrenal Gland	2	4818.02
										GTEX-SUCS-0526-SM-HYXNB	Male	70	Adrenal Gland	2	4804.28
										GTEX-14PQA-1926-SM-GA8G4	Female	59	Adrenal Gland	2	4793.57
										GTEX-SUCS-0526-SM-HJSR7	Male	70	Adrenal Gland	2	4775.78
										GTEX-1477Z-0926-SM-GA8E8	Male	65	Adrenal Gland	2	4771.33
										GTEX-1CB4H-1426-SM-GA8BQ	Female	61	Adrenal Gland	2	4768.14
										GTEX-1A3MW-2126-SM-GA8AK	Female	61	Adrenal Gland	2	4740.34
										GTEX-13IVO-1226-SM-GA865	Male	70	Adrenal Gland	2	4738.32
										GTEX-SUCS-0526-SM-HVR2W	Male	70	Adrenal Gland	2	4722.52
										GTEX-SUCS-0526-SM-HMKOT	Male	70	Adrenal Gland	2	4653.45
										GTEX-1S82Y-0826-SM-GA8HH	Male	NA	Adrenal Gland	2	4644.73
										GTEX-18A7B-1726-SM-GA88A	Male	70	Adrenal Gland	2	4635.12
										GTEX-U4B1-0126-SM-GA9BD	Male	47	Adrenal Gland	2	4627.33
										GTEX-ZYFC-2726-SM-GA89J	Male	57	Adrenal Gland	2	4623.08
										GTEX-12ZZX-2326-SM-GA894	Female	49	Adrenal Gland	2	4609.58
										GTEX-S32W-0126-SM-GA8DX	Female	58	Adrenal Gland	2	4605.39
										GTEX-ZPU1-0326-SM-GA88V	Male	48	Adrenal Gland	2	4579.85
										GTEX-15UKP-0826-SM-GA9DL	Male	27	Adrenal Gland	2	4579.54
										GTEX-ZVT3-2226-SM-GA8E1	Female	67	Adrenal Gland	2	4570.8
										GTEX-145MI-2226-SM-GA9B5	Female	68	Adrenal Gland	2	4568.95
										GTEX-131YS-2026-SM-GA89B	Female	67	Adrenal Gland	2	4548.12
										GTEX-1RAZQ-0226-SM-GA8I1	Male	NA	Adrenal Gland	2	4543.31
										GTEX-ZAK1-2126-SM-GA8E4	Female	55	Adrenal Gland	2	4540.27
										GTEX-15D79-2026-SM-GA8ID	Male	53	Adrenal Gland	2	4536.57
										GTEX-15UF6-1526-SM-GA8J9	Female	70	Adrenal Gland	2	4530.04
										GTEX-WFG8-0126-SM-GA85V	Male	28	Adrenal Gland	2	4522.49
										GTEX-XV7Q-0226-SM-GA8ES	Female	49	Adrenal Gland	2	4518.74
										GTEX-145LT-0126-SM-GA8CV	Male	44	Adrenal Gland	2	4517.65
										GTEX-117XS-1226-SM-GA8AA	Male	64	Adrenal Gland	2	4516.71
										GTEX-1JMPZ-1326-SM-GA8FA	Male	NA	Adrenal Gland	2	4516.35
										GTEX-1HKZK-0126-SM-GA8GQ	Male	NA	Adrenal Gland	2	4512.87
										GTEX-14A6H-1126-SM-GA8GL	Male	31	Adrenal Gland	2	4504.25
										GTEX-ZDTS-2326-SM-GA8IR	Male	66	Adrenal Gland	2	4499.22
										GTEX-1B933-1626-SM-GA8AI	Female	59	Adrenal Gland	2	4490.12
										GTEX-YF7O-0126-SM-GA8FR	Male	53	Adrenal Gland	2	4476.08
										GTEX-1H1ZS-1926-SM-GA8BL	Male	NA	Adrenal Gland	2	4463.01
										GTEX-S3LF-1826-SM-GA8FL	Male	NA	Adrenal Gland	2	4452.49
										GTEX-15DCD-2026-SM-GA8CH	Female	70	Adrenal Gland	2	4449.78
										GTEX-WK11-1626-SM-GA8CP	Male	53	Adrenal Gland	2	4418.34
										GTEX-1EMGI-1826-SM-GA8AY	Male	65	Adrenal Gland	2	4413.15
										GTEX-17EVP-1826-SM-GA86N	Male	44	Adrenal Gland	2	4412.44
										GTEX-1F7RK-1026-SM-GA9DW	Female	28	Adrenal Gland	2	4398.9
										GTEX-1A8G7-1426-SM-GA8AL	Male	69	Adrenal Gland	2	4375.21
										GTEX-YFCO-0126-SM-GA9E7	Male	49	Adrenal Gland	2	4352.81
										GTEX-1497J-1826-SM-GA8EA	Male	63	Adrenal Gland	2	4346.95
										GTEX-1KANB-2626-SM-GA8I3	Male	NA	Adrenal Gland	2	4344.15
										GTEX-WL46-1826-SM-GA8G6	Male	53	Adrenal Gland	2	4328.18
										GTEX-1F75A-2026-SM-GA8CZ	Male	54	Adrenal Gland	2	4319.41
										GTEX-ZTTD-1626-SM-GA87A	Male	50	Adrenal Gland	2	4275.68
										GTEX-11ZVC-1226-SM-GA85Y	Female	56	Adrenal Gland	2	4262.51
										GTEX-1HSMO-2126-SM-GA8HE	Male	NA	Adrenal Gland	2	4254.72
										GTEX-1RAZS-1526-SM-GA8HG	Male	NA	Adrenal Gland	2	4253.93
										GTEX-U3ZN-0826-SM-GA8EQ	Female	33	Adrenal Gland	2	4242.98
										GTEX-1IL2V-1326-SM-GA8DO	Male	NA	Adrenal Gland	2	4221.4
										GTEX-1HFI6-1926-SM-GA8GP	Male	NA	Adrenal Gland	2	4199.49
										GTEX-X585-2026-SM-GA8D4	Male	56	Adrenal Gland	2	4199.49
										GTEX-UTHO-1726-SM-GA9BS	Male	68	Adrenal Gland	2	4189.79
										GTEX-11UD2-1826-SM-GA883	Male	59	Adrenal Gland	2	4185.54
										GTEX-14E6D-2426-SM-GA8A3	Male	53	Adrenal Gland	2	4185.11
										GTEX-1RDX4-1726-SM-GA8GO	Female	NA	Adrenal Gland	2	4167.37
										GTEX-1PPH7-0526-SM-GA8CL	Male	NA	Adrenal Gland	2	4157.31
										GTEX-1F48J-2126-SM-GA8BT	Female	51	Adrenal Gland	2	4154.39
										GTEX-1C64N-2026-SM-GA9CT	Male	54	Adrenal Gland	2	4123.75
										GTEX-13OW5-1926-SM-GA9DH	Male	62	Adrenal Gland	2	4121.67
										GTEX-1CAMQ-2026-SM-GA8AZ	Male	48	Adrenal Gland	2	4114.55
										GTEX-WVJS-2126-SM-GA9BO	Male	59	Adrenal Gland	2	4114.46
										GTEX-1399S-0426-SM-GA87P	Female	33	Adrenal Gland	2	4095.32
										GTEX-ZZPT-1826-SM-GA8EU	Male	53	Adrenal Gland	2	4084.82
										GTEX-11DXY-1626-SM-GA8FD	Male	62	Adrenal Gland	2	4078.62
										GTEX-13SLX-1626-SM-GA8FZ	Female	57	Adrenal Gland	2	4076.13
										GTEX-1PBJI-1226-SM-GA8BF	Female	NA	Adrenal Gland	2	4060.35
										GTEX-11O72-1626-SM-GA8BH	Male	48	Adrenal Gland	2	4059.18
										GTEX-1PIIG-1426-SM-GA8IH	Male	NA	Adrenal Gland	2	4046.59
										GTEX-11ZU8-2026-SM-GA85T	Male	64	Adrenal Gland	2	4040.67
										GTEX-13OVJ-2026-SM-GA88I	Female	55	Adrenal Gland	2	4037.56
										GTEX-ZZPU-1226-SM-GA88G	Female	50	Adrenal Gland	2	4032.17
										GTEX-X4XX-2026-SM-GA9AQ	Male	69	Adrenal Gland	2	4021.19
										GTEX-12WSB-1826-SM-GA893	Female	65	Adrenal Gland	2	3995.94
										GTEX-XQ3S-1726-SM-GA9BV	Male	26	Adrenal Gland	2	3993.1
										GTEX-1HC8U-0226-SM-GA8D2	Female	NA	Adrenal Gland	2	3993.05
										GTEX-1HGF4-1526-SM-GA8BA	Male	NA	Adrenal Gland	2	3966.84
										GTEX-X62O-2026-SM-GA9C7	Male	54	Adrenal Gland	2	3963.69
										GTEX-ZYFD-1426-SM-GA8DS	Male	55	Adrenal Gland	2	3951.71
										GTEX-ZAJG-2126-SM-GA899	Female	58	Adrenal Gland	2	3941.94
										GTEX-15UF6-1526-SM-GA89R	Female	70	Adrenal Gland	2	3924.28
										GTEX-13N11-0826-SM-GA9DF	Female	50	Adrenal Gland	2	3924.15
										GTEX-1F6RS-2126-SM-GA9DZ	Female	63	Adrenal Gland	2	3920.76
										GTEX-ZE9C-1826-SM-GA8A5	Male	69	Adrenal Gland	2	3918.01
										GTEX-XMD1-1726-SM-GA9C1	Male	67	Adrenal Gland	2	3908.69
										GTEX-17KNJ-0326-SM-GA88C	Male	59	Adrenal Gland	2	3893.01
										GTEX-N7MT-0526-SM-GA9E4	Female	68	Adrenal Gland	2	3866.75
										GTEX-1K2DU-0826-SM-GA9DN	Male	NA	Adrenal Gland	2	3856.4
										GTEX-13OVH-2526-SM-GA87B	Male	70	Adrenal Gland	2	3843.36
										GTEX-14JFF-2026-SM-GA88W	Male	67	Adrenal Gland	2	3832.67
										GTEX-148VJ-1626-SM-GA88Z	Male	70	Adrenal Gland	2	3824.3
										GTEX-1PPGY-2126-SM-GA8DQ	Male	NA	Adrenal Gland	2	3817.13
										GTEX-XUJ4-0126-SM-GA8ER	Female	64	Adrenal Gland	2	3805.37
										GTEX-XMD3-1826-SM-GA8GH	Female	51	Adrenal Gland	2	3761.78
										GTEX-1QPFJ-2526-SM-GA8IJ	Female	NA	Adrenal Gland	2	3751.87
										GTEX-1H1CY-1126-SM-GA8IU	Female	NA	Adrenal Gland	2	3749.28
										GTEX-14BIM-0926-SM-GA8C3	Female	64	Adrenal Gland	2	3748.59
										GTEX-13OW8-0626-SM-GA9BK	Male	66	Adrenal Gland	2	3731.5
										GTEX-145MO-1826-SM-GA8EK	Male	64	Adrenal Gland	2	3730.9
										GTEX-11DYG-2226-SM-GA884	Male	63	Adrenal Gland	2	3728.32
										GTEX-WQUQ-0126-SM-GA8G5	Male	66	Adrenal Gland	2	3717.95
										GTEX-132AR-1726-SM-GA8EV	Female	56	Adrenal Gland	2	3689.93
										GTEX-145LS-2126-SM-GA9CK	Female	61	Adrenal Gland	2	3654.39
										GTEX-ZDTT-0126-SM-GA86B	Male	62	Adrenal Gland	2	3643.42
										GTEX-1F75B-2226-SM-GA8BV	Male	57	Adrenal Gland	2	3639.36
										GTEX-1R46S-1126-SM-GA9DP	Female	NA	Adrenal Gland	2	3628.19
										GTEX-1HCU7-1926-SM-GA8D5	Male	NA	Adrenal Gland	2	3626.81
										GTEX-XOT4-1626-SM-GA8GG	Female	68	Adrenal Gland	2	3602.06
										GTEX-17EUY-0126-SM-GA8H2	Male	22	Adrenal Gland	2	3563.66
										GTEX-11ZTS-2126-SM-GA9B6	Female	67	Adrenal Gland	2	3562.06
										GTEX-13JVG-2426-SM-GA8GB	Male	64	Adrenal Gland	2	3547.9
										GTEX-17HG3-2126-SM-GA8AU	Female	37	Adrenal Gland	2	3541.04
										GTEX-U3ZM-0226-SM-GA85W	Male	41	Adrenal Gland	2	3454.68
										GTEX-1A8FM-1926-SM-GA8BW	Female	59	Adrenal Gland	2	3450.82
										GTEX-13X6I-2826-SM-GA9CC	Male	65	Adrenal Gland	2	3436.95
										GTEX-17MF6-1826-SM-GA9CF	Male	48	Adrenal Gland	2	3407.64
										GTEX-11DZ1-1726-SM-GA896	Male	58	Adrenal Gland	2	3390.93
										GTEX-1R9PO-1726-SM-GA8IX	Female	NA	Adrenal Gland	2	3389.95
										GTEX-N7MS-1425-SM-GA9E5	Male	61	Adrenal Gland	2	3383.4
										GTEX-1JMQK-1626-SM-GA8I5	Male	NA	Adrenal Gland	2	3367.24
										GTEX-15SZO-1726-SM-GA87D	Male	56	Adrenal Gland	2	3331.65
										GTEX-13W46-2226-SM-GA87C	Male	57	Adrenal Gland	2	3313.9
										GTEX-T6MN-1726-SM-GA9AT	Male	51	Adrenal Gland	2	3300.39
										GTEX-16MT8-1626-SM-GA8CB	Female	66	Adrenal Gland	2	3272.17
										GTEX-RVPV-1026-SM-GA8GE	Male	67	Adrenal Gland	2	3255
										GTEX-11GSO-1026-SM-GA8DE	Male	61	Adrenal Gland	2	3234.16
										GTEX-OXRO-0826-SM-GA9DQ	Female	62	Adrenal Gland	2	3221.12
										GTEX-N7MS-1425-SM-GA8GN	Male	61	Adrenal Gland	2	3209.76
										GTEX-145MF-2026-SM-GA89E	Male	50	Adrenal Gland	2	3207.54
										GTEX-16YQH-1426-SM-GA89Z	Male	30	Adrenal Gland	2	3204.73
										GTEX-1C6VQ-2226-SM-GA8B3	Male	58	Adrenal Gland	2	3204.29
										GTEX-1NV5F-2026-SM-GA8IA	Female	NA	Adrenal Gland	2	3202.59
										GTEX-1S5VW-2026-SM-GA8DL	Male	NA	Adrenal Gland	2	3176.67
										GTEX-N7MT-0526-SM-GA8GM	Female	68	Adrenal Gland	2	3174.55
										GTEX-13QJ3-2326-SM-GA89P	Male	59	Adrenal Gland	2	3160.26
										GTEX-15DDE-2026-SM-GA8IB	Female	56	Adrenal Gland	2	3145.85
										GTEX-1A8G6-2426-SM-GA9DC	Male	65	Adrenal Gland	2	3134.64
										GTEX-WHSE-2226-SM-GA86D	Male	20	Adrenal Gland	2	3134.5
										GTEX-1HCU8-1726-SM-GA8B9	Female	NA	Adrenal Gland	2	3122.07
										GTEX-131XH-1626-SM-GA85P	Male	53	Adrenal Gland	2	3120.28
										GTEX-S33H-1326-SM-GA9AO	Male	39	Adrenal Gland	2	3120.03
										GTEX-1HT8W-1026-SM-GA8HD	Male	NA	Adrenal Gland	2	3070.29
										GTEX-1RNSC-1726-SM-GA9C9	Male	NA	Adrenal Gland	2	3060.2
										GTEX-11ONC-1226-SM-GA882	Male	69	Adrenal Gland	2	3045.26
										GTEX-14ASI-2126-SM-GA9B2	Male	61	Adrenal Gland	2	3038.96
										GTEX-12584-2026-SM-GA8FW	Male	42	Adrenal Gland	2	3023.99
										GTEX-13NYB-1626-SM-GA8IN	Male	49	Adrenal Gland	2	3020.93
										GTEX-X8HC-2026-SM-GA9C6	Female	53	Adrenal Gland	2	3018.77
										GTEX-147F4-2526-SM-GA9B1	Male	50	Adrenal Gland	2	2985.97
										GTEX-13QJC-1126-SM-GA9D4	Female	68	Adrenal Gland	2	2966.03
										GTEX-1QAET-2226-SM-GA8EO	Male	NA	Adrenal Gland	2	2963.37
										GTEX-144FL-1926-SM-GA9AW	Male	56	Adrenal Gland	2	2952.99
										GTEX-T2YK-1626-SM-GA9BB	Male	51	Adrenal Gland	2	2939.15
										GTEX-1LVAO-1626-SM-GA9CA	Male	NA	Adrenal Gland	2	2923.73
										GTEX-15DCZ-1926-SM-GA8C9	Female	28	Adrenal Gland	2	2910.63
										GTEX-12WSC-2026-SM-GA8EW	Male	56	Adrenal Gland	2	2903.61
										GTEX-11EI6-1926-SM-GA9D9	Male	62	Adrenal Gland	2	2901.07
										GTEX-1P4AB-1726-SM-GA8HZ	Male	NA	Adrenal Gland	2	2898.63
										GTEX-1LG7Y-2626-SM-GA8AV	Male	NA	Adrenal Gland	2	2887.5
										GTEX-1H3VY-1826-SM-GA9DI	Male	NA	Adrenal Gland	2	2880.83
										GTEX-1QP6S-1426-SM-GA8II	Male	NA	Adrenal Gland	2	2856.99
										GTEX-T5JC-1426-SM-GA86O	Male	27	Adrenal Gland	2	2835.07
										GTEX-1AYD5-1326-SM-GA9CU	Male	58	Adrenal Gland	2	2819.74
										GTEX-12WS9-2226-SM-GA8H1	Female	59	Adrenal Gland	2	2800.85
										GTEX-WZTO-1926-SM-GA9CD	Male	44	Adrenal Gland	2	2793.51
										GTEX-1AX8Z-2426-SM-GA89K	Male	60	Adrenal Gland	2	2783.84
										GTEX-1JMQL-1926-SM-GA8GU	Female	NA	Adrenal Gland	2	2778.85
										GTEX-15CHQ-2226-SM-GA8J8	Male	69	Adrenal Gland	2	2752.74
										GTEX-1K2DA-0226-SM-GA8GS	Male	NA	Adrenal Gland	2	2738.74
										GTEX-13RTJ-2326-SM-GA9CM	Male	60	Adrenal Gland	2	2721.77
										GTEX-132Q8-1326-SM-GA85U	Male	68	Adrenal Gland	2	2700.02
										GTEX-1J1OQ-1326-SM-GA8AW	Female	NA	Adrenal Gland	2	2690.28
										GTEX-ZC5H-1826-SM-GA8GX	Female	41	Adrenal Gland	2	2656.61
										GTEX-1H1DF-2426-SM-GA9E1	Female	NA	Adrenal Gland	2	2649.92
										GTEX-13OW8-0626-SM-GA8D3	Male	66	Adrenal Gland	2	2643.74
										GTEX-1I19N-1726-SM-GA8CC	Male	NA	Adrenal Gland	2	2630.13
										GTEX-1PWST-2126-SM-GA8I4	Male	NA	Adrenal Gland	2	2619.53
										GTEX-13PDP-2226-SM-GA9CP	Male	62	Adrenal Gland	2	2613.57
										GTEX-WYBS-2126-SM-GA8GF	Female	67	Adrenal Gland	2	2601.59
										GTEX-1IDJV-1926-SM-GA8HA	Male	NA	Adrenal Gland	2	2596.26
										GTEX-ZYY3-2126-SM-GA8AC	Female	67	Adrenal Gland	2	2585.44
										GTEX-13SLW-1626-SM-GA9CQ	Male	70	Adrenal Gland	2	2575.1
										GTEX-X4EP-1826-SM-GA8CO	Female	63	Adrenal Gland	2	2566.28
										GTEX-1S5ZU-1526-SM-GA8DK	Female	NA	Adrenal Gland	2	2550.73
										GTEX-16YQH-1426-SM-GA9DX	Male	30	Adrenal Gland	2	2530.35
										GTEX-1PBJJ-0826-SM-GA8H4	Male	NA	Adrenal Gland	2	2507.04
										GTEX-X4EO-1726-SM-GA9C5	Female	67	Adrenal Gland	2	2501.01
										GTEX-1H2FU-2026-SM-GA8DA	Female	NA	Adrenal Gland	2	2482
										GTEX-ZU9S-2126-SM-GA8J3	Male	38	Adrenal Gland	2	2466.02
										GTEX-15SKB-1726-SM-GA87Y	Male	68	Adrenal Gland	2	2458.62
										GTEX-Z93S-2226-SM-GA8FU	Male	52	Adrenal Gland	2	2441.84
										GTEX-1EH9U-1726-SM-GA8BO	Male	69	Adrenal Gland	2	2428.05
										GTEX-Y3IK-0226-SM-GA9BW	Female	57	Adrenal Gland	2	2383.19
										GTEX-13FHO-2226-SM-GA86M	Male	61	Adrenal Gland	2	2368.04
										GTEX-1269C-1626-SM-GA8BZ	Female	62	Adrenal Gland	2	2365.12
										GTEX-14ABY-1626-SM-GA9DB	Male	59	Adrenal Gland	2	2364.88
										GTEX-OXRO-0826-SM-GA8B6	Female	62	Adrenal Gland	2	2363.96
										GTEX-13FLW-1726-SM-GA88H	Male	57	Adrenal Gland	2	2353.91
										GTEX-11ZUS-1526-SM-GA8EJ	Male	37	Adrenal Gland	2	2303.94
										GTEX-ZWKS-2026-SM-GA8FV	Male	31	Adrenal Gland	2	2292.64
										GTEX-1C6WA-1626-SM-GA8AG	Male	61	Adrenal Gland	2	2290.87
										GTEX-12WSF-2026-SM-GA87V	Male	70	Adrenal Gland	2	2273.12
										GTEX-ZYW4-2526-SM-GA8FS	Male	66	Adrenal Gland	2	2271.55
										GTEX-12WSE-1826-SM-GA9AX	Male	25	Adrenal Gland	2	2260.82
										GTEX-N7MT-0526-SM-GA8BG	Female	68	Adrenal Gland	2	2245.96
										GTEX-ZVE2-2126-SM-GA8DW	Male	59	Adrenal Gland	2	2220.05
										GTEX-17F96-1526-SM-GA89A	Male	70	Adrenal Gland	2	2170.52
										GTEX-13NYB-1626-SM-GA9BJ	Male	49	Adrenal Gland	2	2146.27
										GTEX-VJWN-1926-SM-GA86E	Female	58	Adrenal Gland	2	2145.55
										GTEX-1IDFM-1926-SM-GA8DN	Male	NA	Adrenal Gland	2	2133.32
										GTEX-U412-2126-SM-GA9BC	Male	61	Adrenal Gland	2	2129.17
										GTEX-14E6C-1726-SM-GA9CJ	Male	48	Adrenal Gland	2	2126.92
										GTEX-ZTPG-0626-SM-GA8IK	Female	21	Adrenal Gland	2	2029.14
										GTEX-14C39-2026-SM-GA8EB	Male	46	Adrenal Gland	2	1963.77
										GTEX-XK95-1926-SM-GA8GK	Male	46	Adrenal Gland	2	1956.16
										GTEX-11TTK-2026-SM-GA89D	Female	69	Adrenal Gland	2	1954.27
										GTEX-15G19-1826-SM-GA8C4	Male	68	Adrenal Gland	2	1933.22
										GTEX-15SHU-1926-SM-GA89U	Female	42	Adrenal Gland	2	1909.53
										GTEX-SN8G-1726-SM-GA8G8	Female	52	Adrenal Gland	2	1898.55
										GTEX-1GZ2Q-1626-SM-GA9DU	Male	41	Adrenal Gland	2	1876.19
										GTEX-12ZZW-2026-SM-GA8CQ	Male	57	Adrenal Gland	2	1863.43
										GTEX-12WSI-1726-SM-GA9D3	Male	54	Adrenal Gland	2	1840.45
										GTEX-1GN1V-1626-SM-GA8J7	Male	63	Adrenal Gland	2	1822.09
										GTEX-1JJE9-2126-SM-GA8HO	Male	NA	Adrenal Gland	2	1755.48
										GTEX-WOFL-1926-SM-GA8EX	Male	61	Adrenal Gland	2	1708.14
										GTEX-ZVZQ-1626-SM-GA87S	Female	62	Adrenal Gland	2	1648.52
										GTEX-1GMR8-2226-SM-GA8CY	Female	51	Adrenal Gland	2	1525.38
										GTEX-13NZ8-2026-SM-GA86L	Female	69	Adrenal Gland	2	1524.82
										GTEX-1O9I2-2026-SM-GA8DH	Male	NA	Adrenal Gland	2	1523.65
										GTEX-17F97-1826-SM-GA888	Male	57	Adrenal Gland	2	1516.02
										GTEX-1OZHM-1626-SM-GA8HU	Male	NA	Adrenal Gland	2	1512.15
										GTEX-19HZE-1626-SM-GA8AT	Female	70	Adrenal Gland	2	1507.14
										GTEX-1H3VE-1826-SM-GA8D7	Male	NA	Adrenal Gland	2	1415.35
										GTEX-14LZ3-2026-SM-GA89W	Female	69	Adrenal Gland	2	1217.86
										GTEX-13NYS-0826-SM-GA8AS	Male	63	Adrenal Gland	2	1185.89
										GTEX-14PK6-0126-SM-GA89V	Female	70	Adrenal Gland	2	1123.18
										GTEX-1339X-0826-SM-GA9BG	Male	42	Adrenal Gland	2	1017.21
										GTEX-15CHS-1626-SM-GA89T	Male	56	Adrenal Gland	2	1004.16
										GTEX-WWTW-2026-SM-GA9BY	Male	56	Adrenal Gland	2	936.304
										GTEX-1192X-2226-SM-GA863	Male	55	Adrenal Gland	2	873.928
										GTEX-1GN2E-1026-SM-GA9DV	Male	68	Adrenal Gland	2	776.725
										GTEX-1LKK1-2126-SM-GA8HT	Female	NA	Adrenal Gland	2	644.715
										GTEX-1ICLZ-1926-SM-GA8HB	Male	NA	Adrenal Gland	2	224.728
										GTEX-UPK5-0326-SM-HYTK3	Male	49	Heart - Left Ventricle	3	41276.8
										GTEX-XGQ4-0326-SM-HYTK2	Male	50	Heart - Left Ventricle	3	18591.4
										GTEX-147JS-1526-SM-HYTK6	Male	69	Heart - Left Ventricle	3	18436.6
										GTEX-1JK1U-0526-SM-HYUZB	Male	NA	Heart - Left Ventricle	3	18085
										GTEX-12WSE-1026-SM-HYUPB	Male	25	Heart - Left Ventricle	3	17323.7
										GTEX-SN8G-0726-SM-HYTI7	Female	52	Heart - Left Ventricle	3	16948.9
										GTEX-XBED-0526-SM-HYTIS	Male	60	Heart - Left Ventricle	3	16902.1
										GTEX-SNMC-0126-SM-HYTIN	Male	21	Heart - Left Ventricle	3	16608.4
										GTEX-Z93S-0426-SM-HYUS6	Male	52	Heart - Left Ventricle	3	16370.2
										GTEX-14ABY-1326-SM-HYTJU	Male	59	Heart - Left Ventricle	3	15840
										GTEX-X4XX-1426-SM-HYTJ8	Male	69	Heart - Left Ventricle	3	15537.7
										GTEX-WOFL-1026-SM-HYTJH	Male	61	Heart - Left Ventricle	3	14711.1
										GTEX-XMD3-1126-SM-HYTJ3	Female	51	Heart - Left Ventricle	3	14600.7
										GTEX-1E1VI-1326-SM-HYUT9	Male	57	Heart - Left Ventricle	3	14191.3
										GTEX-ZF29-0226-SM-HYUSJ	Female	66	Heart - Left Ventricle	3	13973.1
										GTEX-X3Y1-0426-SM-HYTJ7	Male	44	Heart - Left Ventricle	3	12699.8
										GTEX-14E6D-0926-SM-HYUOA	Male	53	Heart - Left Ventricle	3	12488.5
										GTEX-XQ8I-0126-SM-HYTID	Male	54	Heart - Left Ventricle	3	12423.2
										GTEX-WWYW-1326-SM-HYTIT	Female	52	Heart - Left Ventricle	3	12253.5
										GTEX-1QCLZ-0926-SM-HYUU2	Female	NA	Heart - Left Ventricle	3	12190.5
										GTEX-14E6C-0426-SM-HYTKK	Male	48	Heart - Left Ventricle	3	12078.9
										GTEX-ZDYS-0226-SM-HYUS5	Male	53	Heart - Left Ventricle	3	11825.8
										GTEX-15SKB-1126-SM-HYUNS	Male	68	Heart - Left Ventricle	3	11816.2
										GTEX-1M4P7-1326-SM-HYUXY	Male	NA	Heart - Left Ventricle	3	11324.6
										GTEX-WEY5-0426-SM-HYTIO	Female	44	Heart - Left Ventricle	3	11299.4
										GTEX-XPT6-0126-SM-HYTJ4	Male	22	Heart - Left Ventricle	3	11169.8
										GTEX-TSE9-0926-SM-HYTK4	Female	60	Heart - Left Ventricle	3	10917.7
										GTEX-ZT9W-0626-SM-HYUS3	Male	54	Heart - Left Ventricle	3	10862.6
										GTEX-UJMC-0526-SM-HYTI1	Male	59	Heart - Left Ventricle	3	10827.6
										GTEX-1R7EV-0326-SM-HYUU3	Male	NA	Heart - Left Ventricle	3	10811
										GTEX-S3XE-0426-SM-HYTJA	Male	51	Heart - Left Ventricle	3	10777.7
										GTEX-11NV4-0926-SM-HYUP2	Male	64	Heart - Left Ventricle	3	10762.9
										GTEX-WK11-0826-SM-HYTJE	Male	53	Heart - Left Ventricle	3	10686.4
										GTEX-ZVZP-0226-SM-HYTJD	Male	58	Heart - Left Ventricle	3	10571.1
										GTEX-WH7G-0426-SM-HYTHY	Male	49	Heart - Left Ventricle	3	10570.3
										GTEX-S7SE-1026-SM-HYTKL	Male	58	Heart - Left Ventricle	3	10517.8
										GTEX-ZVE1-0926-SM-HYUNO	Female	59	Heart - Left Ventricle	3	10475.7
										GTEX-ZU9S-0626-SM-HYUU4	Male	38	Heart - Left Ventricle	3	10293.3
										GTEX-14BIM-2826-SM-HYUNB	Female	64	Heart - Left Ventricle	3	10234.8
										GTEX-131XF-0326-SM-HYTIP	Male	60	Heart - Left Ventricle	3	10223.7
										GTEX-1H3O1-0126-SM-HYUT8	Male	NA	Heart - Left Ventricle	3	10078.4
										GTEX-XMD1-1226-SM-HYTIZ	Male	67	Heart - Left Ventricle	3	10005
										GTEX-XPVG-0826-SM-HYTIE	Male	59	Heart - Left Ventricle	3	9949.4
										GTEX-14PHX-2126-SM-HYUS2	Male	58	Heart - Left Ventricle	3	9926.18
										GTEX-111VG-0426-SM-HYUNQ	Male	63	Heart - Left Ventricle	3	9859.1
										GTEX-13O61-0526-SM-HYUN4	Male	68	Heart - Left Ventricle	3	9811.55
										GTEX-14C5O-1326-SM-HYTJV	Male	65	Heart - Left Ventricle	3	9647.91
										GTEX-145MH-0926-SM-HYUOK	Male	57	Heart - Left Ventricle	3	9575.45
										GTEX-WL46-0926-SM-HYTJJ	Male	53	Heart - Left Ventricle	3	9553.53
										GTEX-WFG8-0626-SM-HYTKC	Male	28	Heart - Left Ventricle	3	9442.99
										GTEX-WXYG-0426-SM-HYTHX	Female	53	Heart - Left Ventricle	3	9409.89
										GTEX-1RB15-0326-SM-HYUZV	Male	NA	Heart - Left Ventricle	3	9300.38
										GTEX-131XH-0226-SM-HYUSB	Male	53	Heart - Left Ventricle	3	9288.71
										GTEX-1399R-1926-SM-HYUYQ	Male	38	Heart - Left Ventricle	3	9277.18
										GTEX-SE5C-0626-SM-HYTJ5	Female	45	Heart - Left Ventricle	3	9247.22
										GTEX-13PDP-1426-SM-HYUNW	Male	62	Heart - Left Ventricle	3	9243.49
										GTEX-SUCS-0326-SM-HYTI8	Male	70	Heart - Left Ventricle	3	9218.52
										GTEX-13QJC-0226-SM-HYTKE	Female	68	Heart - Left Ventricle	3	9189.92
										GTEX-13SLW-1026-SM-HYUN8	Male	70	Heart - Left Ventricle	3	9181.77
										GTEX-U8XE-1126-SM-HYTHW	Male	38	Heart - Left Ventricle	3	9177.65
										GTEX-14PHY-0226-SM-HYTKJ	Female	67	Heart - Left Ventricle	3	9033.94
										GTEX-14PN3-0526-SM-HYUS1	Female	65	Heart - Left Ventricle	3	8981.06
										GTEX-13O3O-1526-SM-HYUPH	Female	68	Heart - Left Ventricle	3	8977.76
										GTEX-XOTO-1826-SM-HYTIF	Male	59	Heart - Left Ventricle	3	8890.02
										GTEX-1GZ2Q-1026-SM-HYUTV	Male	41	Heart - Left Ventricle	3	8881.64
										GTEX-ZAB5-0226-SM-HYUSD	Male	52	Heart - Left Ventricle	3	8877.86
										GTEX-UTHO-1326-SM-HYTKD	Male	68	Heart - Left Ventricle	3	8866.72
										GTEX-WEY5-0426-SM-HYUZZ	Female	44	Heart - Left Ventricle	3	8836.67
										GTEX-1B8SF-1026-SM-HYUP5	Male	61	Heart - Left Ventricle	3	8775.84
										GTEX-1IDFM-0826-SM-HYUYM	Male	NA	Heart - Left Ventricle	3	8738.85
										GTEX-12584-0926-SM-HYTIR	Male	42	Heart - Left Ventricle	3	8732.81
										GTEX-13X6H-0426-SM-HYTJX	Female	55	Heart - Left Ventricle	3	8712.83
										GTEX-ZYWO-0626-SM-HYUO1	Female	45	Heart - Left Ventricle	3	8702.01
										GTEX-1KXAM-1326-SM-HYUTR	Male	NA	Heart - Left Ventricle	3	8600.62
										GTEX-1F75W-1026-SM-HYUTU	Male	66	Heart - Left Ventricle	3	8576.7
										GTEX-1F5PK-0326-SM-HYUTL	Male	54	Heart - Left Ventricle	3	8503.85
										GTEX-ZYW4-0926-SM-HYTK5	Male	66	Heart - Left Ventricle	3	8439.87
										GTEX-ZE7O-0926-SM-HYTJZ	Female	57	Heart - Left Ventricle	3	8423.57
										GTEX-13QJ3-1326-SM-HYUOE	Male	59	Heart - Left Ventricle	3	8398.3
										GTEX-1192W-0326-SM-HYUP7	Male	68	Heart - Left Ventricle	3	8343.37
										GTEX-1RDX4-1326-SM-HYV1C	Female	NA	Heart - Left Ventricle	3	8296.06
										GTEX-YB5K-0126-SM-HYUSF	Female	45	Heart - Left Ventricle	3	8270.13
										GTEX-1192X-0626-SM-HYUSM	Male	55	Heart - Left Ventricle	3	8095.31
										GTEX-1GMR2-1426-SM-HYUT2	Male	59	Heart - Left Ventricle	3	8085.62
										GTEX-13O3P-1626-SM-HYUNV	Male	59	Heart - Left Ventricle	3	8076.41
										GTEX-1NV5F-1326-SM-HYUZY	Female	NA	Heart - Left Ventricle	3	8058.21
										GTEX-13NYS-1826-SM-HYUNZ	Male	63	Heart - Left Ventricle	3	7971.12
										GTEX-14PN4-0726-SM-HYUXU	Male	56	Heart - Left Ventricle	3	7950.05
										GTEX-1HB9E-1126-SM-HYUYI	Male	NA	Heart - Left Ventricle	3	7945.28
										GTEX-ZAB4-1026-SM-HYUTO	Male	47	Heart - Left Ventricle	3	7928.2
										GTEX-ZPIC-0826-SM-HYURO	Female	48	Heart - Left Ventricle	3	7924.28
										GTEX-S33H-0526-SM-HYTI3	Male	39	Heart - Left Ventricle	3	7906.51
										GTEX-1IKOH-1126-SM-HYUZE	Female	NA	Heart - Left Ventricle	3	7885.61
										GTEX-ZVT2-1026-SM-HYURS	Female	59	Heart - Left Ventricle	3	7876.17
										GTEX-139YR-0826-SM-HYUNU	Male	53	Heart - Left Ventricle	3	7826.73
										GTEX-ZXG5-0726-SM-HYUSH	Male	66	Heart - Left Ventricle	3	7659.7
										GTEX-U412-0926-SM-HYTHZ	Male	61	Heart - Left Ventricle	3	7646.22
										GTEX-13FTW-1026-SM-HYUYT	Male	44	Heart - Left Ventricle	3	7626.79
										GTEX-X4EP-0426-SM-HYTIK	Female	63	Heart - Left Ventricle	3	7569.07
										GTEX-146FR-0626-SM-HYUOP	Female	68	Heart - Left Ventricle	3	7403.95
										GTEX-UJHI-0426-SM-HYTIB	Female	53	Heart - Left Ventricle	3	7361.97
										GTEX-14PII-1126-SM-HYUN7	Male	65	Heart - Left Ventricle	3	7361.8
										GTEX-14BIL-1126-SM-HYUOR	Male	54	Heart - Left Ventricle	3	7301.79
										GTEX-1LSNM-0526-SM-HYUTX	Male	NA	Heart - Left Ventricle	3	7209.08
										GTEX-13NZA-0926-SM-HYUNY	Male	64	Heart - Left Ventricle	3	7207.92
										GTEX-12WSD-1126-SM-HYUYK	Female	64	Heart - Left Ventricle	3	7166.31
										GTEX-1GMR8-1126-SM-HYUP3	Female	51	Heart - Left Ventricle	3	7132.32
										GTEX-ZPCL-0426-SM-HYUO6	Female	62	Heart - Left Ventricle	3	7099.8
										GTEX-11ZTT-0326-SM-HYTJG	Female	67	Heart - Left Ventricle	3	7056.53
										GTEX-11DYG-1126-SM-HYUPD	Male	63	Heart - Left Ventricle	3	7040.06
										GTEX-147F4-1226-SM-HYTJT	Male	50	Heart - Left Ventricle	3	7030.1
										GTEX-S7PM-1026-SM-HYTIY	Male	65	Heart - Left Ventricle	3	7001.99
										GTEX-13U4I-0826-SM-HYTJW	Female	47	Heart - Left Ventricle	3	6985.81
										GTEX-13PL7-1626-SM-HYUO5	Female	62	Heart - Left Ventricle	3	6965.82
										GTEX-12WSC-1126-SM-HYUNL	Male	56	Heart - Left Ventricle	3	6937.41
										GTEX-SIU7-0426-SM-HYTIX	Male	51	Heart - Left Ventricle	3	6910.95
										GTEX-1RNSC-0926-SM-HYUYO	Male	NA	Heart - Left Ventricle	3	6909.84
										GTEX-13X6I-1426-SM-HYUOJ	Male	65	Heart - Left Ventricle	3	6862.27
										GTEX-S32W-0626-SM-HYTIC	Female	58	Heart - Left Ventricle	3	6847.12
										GTEX-RUSQ-0526-SM-HYTJC	Male	59	Heart - Left Ventricle	3	6846.02
										GTEX-13X6K-1826-SM-HYUO9	Female	61	Heart - Left Ventricle	3	6744.87
										GTEX-15D1Q-0326-SM-HYUOI	Male	47	Heart - Left Ventricle	3	6726.65
										GTEX-131YS-1026-SM-HYUPI	Female	67	Heart - Left Ventricle	3	6660.31
										GTEX-X261-1426-SM-HYTK9	Male	56	Heart - Left Ventricle	3	6592.58
										GTEX-1F88E-1026-SM-HYUTI	Female	NA	Heart - Left Ventricle	3	6582.57
										GTEX-1S5VW-1326-SM-HYUZM	Male	NA	Heart - Left Ventricle	3	6530.49
										GTEX-144GO-0526-SM-HYUNK	Male	68	Heart - Left Ventricle	3	6492.11
										GTEX-17F96-1026-SM-HYUN6	Male	70	Heart - Left Ventricle	3	6488.45
										GTEX-1212Z-0626-SM-HYUPK	Male	66	Heart - Left Ventricle	3	6454.41
										GTEX-11TTK-1126-SM-HYUPF	Female	69	Heart - Left Ventricle	3	6433.71
										GTEX-13OVI-0126-SM-HYV1B	Female	66	Heart - Left Ventricle	3	6397.52
										GTEX-12WSF-1126-SM-HYUPC	Male	70	Heart - Left Ventricle	3	6341.07
										GTEX-145LV-0326-SM-HYUNJ	Male	53	Heart - Left Ventricle	3	6316.01
										GTEX-1NSGN-1026-SM-HYUZJ	Male	NA	Heart - Left Ventricle	3	6245.87
										GTEX-1313W-1426-SM-HYUNT	Female	54	Heart - Left Ventricle	3	6245.37
										GTEX-1C6VS-1626-SM-HYUSL	Male	64	Heart - Left Ventricle	3	6238.76
										GTEX-17HHY-1426-SM-HYURP	Male	59	Heart - Left Ventricle	3	6203.88
										GTEX-U3ZH-0326-SM-HYTI2	Male	31	Heart - Left Ventricle	3	6187.55
										GTEX-1F6RS-1026-SM-HYUTT	Female	63	Heart - Left Ventricle	3	6185.63
										GTEX-Y8E4-0326-SM-HYTK8	Male	46	Heart - Left Ventricle	3	6178.94
										GTEX-15G19-0926-SM-HYUS8	Male	68	Heart - Left Ventricle	3	6176.09
										GTEX-Y114-0226-SM-HYTIL	Female	50	Heart - Left Ventricle	3	6174.46
										GTEX-12WSI-0326-SM-HYUOO	Male	54	Heart - Left Ventricle	3	6052.5
										GTEX-S3LF-1026-SM-HYTIU	Male	NA	Heart - Left Ventricle	3	6041.09
										GTEX-1C2JI-0526-SM-HYUU8	Male	58	Heart - Left Ventricle	3	6024.42
										GTEX-1S82Y-0226-SM-HYUZO	Male	NA	Heart - Left Ventricle	3	6022.62
										GTEX-145LS-1526-SM-HYTIQ	Female	61	Heart - Left Ventricle	3	6014.17
										GTEX-WVJS-1226-SM-HYTJF	Male	59	Heart - Left Ventricle	3	6013.06
										GTEX-13W3W-0426-SM-HYUNE	Female	65	Heart - Left Ventricle	3	5988.46
										GTEX-13OW5-1126-SM-HYUNF	Male	62	Heart - Left Ventricle	3	5939.86
										GTEX-18D9B-1226-SM-HYUSX	Male	63	Heart - Left Ventricle	3	5918.08
										GTEX-15CHC-0426-SM-HYUOC	Female	67	Heart - Left Ventricle	3	5879.11
										GTEX-1211K-0626-SM-HYUYS	Female	63	Heart - Left Ventricle	3	5867.08
										GTEX-1314G-0126-SM-HYUSC	Male	33	Heart - Left Ventricle	3	5866.26
										GTEX-YF7O-0426-SM-HYUSE	Male	53	Heart - Left Ventricle	3	5812.76
										GTEX-1CAV2-0326-SM-HYUUA	Female	47	Heart - Left Ventricle	3	5795.52
										GTEX-1CAMQ-0826-SM-HYUT6	Male	48	Heart - Left Ventricle	3	5783.19
										GTEX-ZDTT-0726-SM-HYUSN	Male	62	Heart - Left Ventricle	3	5779.2
										GTEX-15DCE-0726-SM-HYUP1	Male	21	Heart - Left Ventricle	3	5776.01
										GTEX-XBEC-1326-SM-HYTIJ	Male	57	Heart - Left Ventricle	3	5766.44
										GTEX-13X6J-1126-SM-HYUNG	Male	56	Heart - Left Ventricle	3	5711.74
										GTEX-14ASI-0926-SM-HYUNR	Male	61	Heart - Left Ventricle	3	5704.44
										GTEX-WHWD-0426-SM-HYTIH	Male	54	Heart - Left Ventricle	3	5700.84
										GTEX-13YAN-1326-SM-HYTKH	Male	64	Heart - Left Ventricle	3	5670.6
										GTEX-1399T-0426-SM-HYUPO	Male	67	Heart - Left Ventricle	3	5646.56
										GTEX-1QPFJ-1026-SM-HYUZW	Female	NA	Heart - Left Ventricle	3	5601.69
										GTEX-XYKS-0726-SM-HYTIG	Female	65	Heart - Left Ventricle	3	5564.48
										GTEX-13W46-1726-SM-HYUPQ	Male	57	Heart - Left Ventricle	3	5561.73
										GTEX-13IVO-2526-SM-HYURM	Male	70	Heart - Left Ventricle	3	5551.37
										GTEX-1HSMQ-0226-SM-HYUYW	Male	NA	Heart - Left Ventricle	3	5539.11
										GTEX-148VJ-1526-SM-HYUOH	Male	70	Heart - Left Ventricle	3	5537.64
										GTEX-1HT8W-1726-SM-HYUZ7	Male	NA	Heart - Left Ventricle	3	5534.97
										GTEX-12WSD-1126-SM-HYUTH	Female	64	Heart - Left Ventricle	3	5497.06
										GTEX-15UF6-0426-SM-HYUOW	Female	70	Heart - Left Ventricle	3	5451.94
										GTEX-1OJC4-0826-SM-HYUZL	Female	NA	Heart - Left Ventricle	3	5444.16
										GTEX-1477Z-1226-SM-HYUOQ	Male	65	Heart - Left Ventricle	3	5398.48
										GTEX-145MG-1226-SM-HYUNC	Male	55	Heart - Left Ventricle	3	5385.57
										GTEX-1C64N-0726-SM-HYUTZ	Male	54	Heart - Left Ventricle	3	5361.01
										GTEX-XOT4-2326-SM-HYTJ1	Female	68	Heart - Left Ventricle	3	5345.91
										GTEX-1IOXB-0626-SM-HYUZF	Male	NA	Heart - Left Ventricle	3	5302.52
										GTEX-YFC4-0526-SM-HYURV	Female	47	Heart - Left Ventricle	3	5300.08
										GTEX-1OZHM-1426-SM-HYV17	Male	NA	Heart - Left Ventricle	3	5271.18
										GTEX-13FHO-1526-SM-HYUO4	Male	61	Heart - Left Ventricle	3	5234.24
										GTEX-1GN2E-1326-SM-HYUTJ	Male	68	Heart - Left Ventricle	3	5230.86
										GTEX-1CB4I-1626-SM-HYUTD	Male	54	Heart - Left Ventricle	3	5227.13
										GTEX-1H1ZS-1126-SM-HYUTG	Male	NA	Heart - Left Ventricle	3	5203.42
										GTEX-1H1DF-0726-SM-HYUTW	Female	NA	Heart - Left Ventricle	3	5192.83
										GTEX-17EVP-0826-SM-HYUO7	Male	44	Heart - Left Ventricle	3	5184.1
										GTEX-18D9U-1126-SM-HYUU5	Male	41	Heart - Left Ventricle	3	5178.2
										GTEX-1497J-1226-SM-HYTK7	Male	63	Heart - Left Ventricle	3	5147.89
										GTEX-14PQA-0926-SM-HYUPA	Female	59	Heart - Left Ventricle	3	5142.03
										GTEX-WWTW-1126-SM-HYTIM	Male	56	Heart - Left Ventricle	3	5106.22
										GTEX-12696-1126-SM-HYUO3	Male	68	Heart - Left Ventricle	3	5066.99
										GTEX-WQUQ-1426-SM-HYTJM	Male	66	Heart - Left Ventricle	3	5007.04
										GTEX-1MCC2-0326-SM-HYUZD	Female	NA	Heart - Left Ventricle	3	4986.22
										GTEX-1445S-1326-SM-HYTKG	Male	64	Heart - Left Ventricle	3	4977.9
										GTEX-OIZF-0326-SM-HYUSZ	Male	61	Heart - Left Ventricle	3	4975.49
										GTEX-145MN-0626-SM-HYUOD	Male	34	Heart - Left Ventricle	3	4941.25
										GTEX-16MT8-0926-SM-HYUOS	Female	66	Heart - Left Ventricle	3	4883.57
										GTEX-ZF2S-1026-SM-HYUU9	Female	53	Heart - Left Ventricle	3	4841.42
										GTEX-ZVT4-1426-SM-HYUNI	Female	56	Heart - Left Ventricle	3	4832.24
										GTEX-Y5V6-0826-SM-HYTJP	Male	65	Heart - Left Ventricle	3	4824.51
										GTEX-13O3Q-0226-SM-HYUNM	Male	53	Heart - Left Ventricle	3	4820.51
										GTEX-X585-0926-SM-HYTJY	Male	56	Heart - Left Ventricle	3	4820.4
										GTEX-139UW-0626-SM-HYUNH	Male	62	Heart - Left Ventricle	3	4818.35
										GTEX-X15G-0426-SM-HYTJ6	Female	55	Heart - Left Ventricle	3	4799.8
										GTEX-1269C-0826-SM-HYUN9	Female	62	Heart - Left Ventricle	3	4798.97
										GTEX-14LLW-1026-SM-HYURT	Female	70	Heart - Left Ventricle	3	4762.59
										GTEX-X62O-1026-SM-HYTII	Male	54	Heart - Left Ventricle	3	4748.86
										GTEX-T2YK-0926-SM-HYTJR	Male	51	Heart - Left Ventricle	3	4701.75
										GTEX-144GN-0126-SM-HYUOF	Male	51	Heart - Left Ventricle	3	4698.99
										GTEX-ZG7Y-0926-SM-HYUSI	Male	58	Heart - Left Ventricle	3	4686.78
										GTEX-13SLX-1026-SM-HYUSV	Female	57	Heart - Left Ventricle	3	4634.63
										GTEX-1F75B-1426-SM-HYUTB	Male	57	Heart - Left Ventricle	3	4629.73
										GTEX-139TU-1826-SM-HYUOU	Male	64	Heart - Left Ventricle	3	4619.66
										GTEX-T6MN-0926-SM-HYTJS	Male	51	Heart - Left Ventricle	3	4573.47
										GTEX-16MT9-1226-SM-HYUNN	Female	67	Heart - Left Ventricle	3	4494.04
										GTEX-U8T8-0726-SM-HYTKF	Male	60	Heart - Left Ventricle	3	4491.14
										GTEX-14LZ3-1426-SM-HYURX	Female	69	Heart - Left Ventricle	3	4490.99
										GTEX-WRHU-1226-SM-HYTJL	Female	56	Heart - Left Ventricle	3	4428.66
										GTEX-11TUW-1026-SM-HYUSR	Male	66	Heart - Left Ventricle	3	4421.53
										GTEX-139D8-0826-SM-HYUOV	Female	34	Heart - Left Ventricle	3	4357.26
										GTEX-1PPH7-2026-SM-HYUZQ	Male	NA	Heart - Left Ventricle	3	4339.69
										GTEX-1EX96-2526-SM-HYUTC	Male	58	Heart - Left Ventricle	3	4304.22
										GTEX-ZQG8-0526-SM-HYURY	Female	65	Heart - Left Ventricle	3	4292.1
										GTEX-12ZZZ-1726-SM-HYUP4	Male	64	Heart - Left Ventricle	3	4242.68
										GTEX-1LC47-1026-SM-HYUZH	Male	NA	Heart - Left Ventricle	3	4236.14
										GTEX-RU72-0326-SM-HYTIV	Female	59	Heart - Left Ventricle	3	4228.83
										GTEX-14JFF-1226-SM-HYUSA	Male	67	Heart - Left Ventricle	3	4220.51
										GTEX-SJXC-0926-SM-HYTJB	Male	64	Heart - Left Ventricle	3	4212.12
										GTEX-RVPU-0426-SM-HYTJ9	Male	57	Heart - Left Ventricle	3	4201.66
										GTEX-1OFPY-1026-SM-HYV13	Male	NA	Heart - Left Ventricle	3	4198.37
										GTEX-11WQC-0326-SM-HYUP9	Male	64	Heart - Left Ventricle	3	4179.9
										GTEX-1F88F-0526-SM-HYUT5	Female	66	Heart - Left Ventricle	3	4177.88
										GTEX-1RQED-1326-SM-HYUZN	Male	NA	Heart - Left Ventricle	3	4175.14
										GTEX-ZVZQ-1326-SM-HYUNX	Female	62	Heart - Left Ventricle	3	4156.77
										GTEX-18A7A-1326-SM-HYUSS	Female	54	Heart - Left Ventricle	3	4145.5
										GTEX-1GPI6-1126-SM-HYUTF	Male	NA	Heart - Left Ventricle	3	4112.27
										GTEX-1GZHY-0926-SM-HYUTS	Female	51	Heart - Left Ventricle	3	4111.18
										GTEX-19HZE-1426-SM-HYUSQ	Female	70	Heart - Left Ventricle	3	4091.69
										GTEX-14BMV-1126-SM-HYUOB	Male	53	Heart - Left Ventricle	3	4077.67
										GTEX-U3ZN-1426-SM-HYUYF	Female	33	Heart - Left Ventricle	3	4064.69
										GTEX-OHPK-0326-SM-HYV1A	Female	51	Heart - Left Ventricle	3	4051.1
										GTEX-1JN1M-1026-SM-HYUZA	Female	NA	Heart - Left Ventricle	3	4043.36
										GTEX-VJWN-1126-SM-HYTJK	Female	58	Heart - Left Ventricle	3	4005.1
										GTEX-1GN1W-0326-SM-HYUTM	Female	54	Heart - Left Ventricle	3	3996.67
										GTEX-1P4AB-0826-SM-HYUZK	Male	NA	Heart - Left Ventricle	3	3993.64
										GTEX-146FH-1026-SM-HYUOG	Female	55	Heart - Left Ventricle	3	3961.59
										GTEX-XK95-0726-SM-HYTKI	Male	46	Heart - Left Ventricle	3	3925.68
										GTEX-1IDJE-0326-SM-HYUYL	Female	NA	Heart - Left Ventricle	3	3918.59
										GTEX-ZF3C-1226-SM-HYUSG	Female	51	Heart - Left Ventricle	3	3898.43
										GTEX-13112-0426-SM-HYUOT	Male	52	Heart - Left Ventricle	3	3882.71
										GTEX-14PJ6-0726-SM-HYURN	Female	69	Heart - Left Ventricle	3	3819.89
										GTEX-W5X1-0726-SM-HYTI4	Female	48	Heart - Left Ventricle	3	3817.03
										GTEX-X4XY-1226-SM-HYTIA	Male	62	Heart - Left Ventricle	3	3815.01
										GTEX-1J8Q3-1226-SM-HYUXR	Male	NA	Heart - Left Ventricle	3	3775.78
										GTEX-13FLW-0426-SM-HYURU	Male	57	Heart - Left Ventricle	3	3774.09
										GTEX-ZYFG-0426-SM-HYTJQ	Female	67	Heart - Left Ventricle	3	3746.81
										GTEX-YEC4-0326-SM-HYUYJ	Male	40	Heart - Left Ventricle	3	3704.44
										GTEX-1HBPH-0126-SM-HYUZ8	Female	NA	Heart - Left Ventricle	3	3682.63
										GTEX-15EOM-0626-SM-HYUS9	Female	29	Heart - Left Ventricle	3	3664.03
										GTEX-X4EO-0826-SM-HYTI6	Female	67	Heart - Left Ventricle	3	3658.08
										GTEX-14BIN-2226-SM-HYUSU	Female	56	Heart - Left Ventricle	3	3632.03
										GTEX-1HCU8-0526-SM-HYUTK	Female	NA	Heart - Left Ventricle	3	3631.36
										GTEX-13NZ8-0726-SM-HYUPM	Female	69	Heart - Left Ventricle	3	3614.13
										GTEX-1LH75-0426-SM-HYUZS	Female	NA	Heart - Left Ventricle	3	3613.05
										GTEX-15RJ7-0226-SM-HYUOX	Male	49	Heart - Left Ventricle	3	3592.32
										GTEX-1J1OQ-2126-SM-HYUZG	Female	NA	Heart - Left Ventricle	3	3579.73
										GTEX-1QAET-0726-SM-HYUZX	Male	NA	Heart - Left Ventricle	3	3576.6
										GTEX-14H4A-0626-SM-HYURW	Female	42	Heart - Left Ventricle	3	3573.06
										GTEX-13OW7-1726-SM-HYTKB	Male	53	Heart - Left Ventricle	3	3526.68
										GTEX-OXRN-0326-SM-HYUZ3	Male	59	Heart - Left Ventricle	3	3495.8
										GTEX-X5EB-0826-SM-HYTI5	Male	49	Heart - Left Ventricle	3	3488.28
										GTEX-X8HC-1626-SM-HYTJO	Female	53	Heart - Left Ventricle	3	3481.22
										GTEX-1MJIX-0326-SM-HYUZU	Male	NA	Heart - Left Ventricle	3	3448.2
										GTEX-11ZTS-0726-SM-HYUU6	Female	67	Heart - Left Ventricle	3	3439.87
										GTEX-139TT-0826-SM-HYUNP	Male	60	Heart - Left Ventricle	3	3431.29
										GTEX-1F52S-1226-SM-HYUTQ	Female	62	Heart - Left Ventricle	3	3392.33
										GTEX-S7SF-0526-SM-HYTIW	Female	22	Heart - Left Ventricle	3	3374.88
										GTEX-14E7W-1226-SM-HYUP8	Male	70	Heart - Left Ventricle	3	3351.11
										GTEX-1C6VQ-1126-SM-HYUU7	Male	58	Heart - Left Ventricle	3	3291.81
										GTEX-1C64O-0826-SM-HYUPR	Male	63	Heart - Left Ventricle	3	3286.39
										GTEX-15D79-1726-SM-HYUOY	Male	53	Heart - Left Ventricle	3	3244
										GTEX-XMD2-0726-SM-HYTJ2	Female	66	Heart - Left Ventricle	3	3239.48
										GTEX-1IY9M-0826-SM-HYUYN	Male	NA	Heart - Left Ventricle	3	3194.52
										GTEX-13PLJ-0726-SM-HYUN3	Female	60	Heart - Left Ventricle	3	3191.22
										GTEX-16NPV-1626-SM-HYUPJ	Female	58	Heart - Left Ventricle	3	3187.95
										GTEX-WYBS-1426-SM-HYTI9	Female	67	Heart - Left Ventricle	3	3163.97
										GTEX-1128S-0626-SM-HYUPE	Female	66	Heart - Left Ventricle	3	3159.09
										GTEX-1H2FU-1126-SM-HYUTE	Female	NA	Heart - Left Ventricle	3	3140.27
										GTEX-ZYFD-1826-SM-HYURR	Male	55	Heart - Left Ventricle	3	3128
										GTEX-13VXT-1126-SM-HYUPL	Female	24	Heart - Left Ventricle	3	3099.72
										GTEX-11NUK-0626-SM-HYUOM	Male	53	Heart - Left Ventricle	3	3095.12
										GTEX-1JMPZ-1426-SM-HYUYV	Male	NA	Heart - Left Ventricle	3	2931.21
										GTEX-1N5O9-1526-SM-HYV12	Male	NA	Heart - Left Ventricle	3	2926.62
										GTEX-1LVAO-0726-SM-HYUZT	Male	NA	Heart - Left Ventricle	3	2879.1
										GTEX-1GZ4I-1026-SM-HYUT7	Male	NA	Heart - Left Ventricle	3	2855.7
										GTEX-ZYVF-2026-SM-HYUON	Female	54	Heart - Left Ventricle	3	2851.4
										GTEX-1HSGN-1126-SM-HYUYH	Female	NA	Heart - Left Ventricle	3	2833.34
										GTEX-1A8G6-1626-SM-HYUU1	Male	65	Heart - Left Ventricle	3	2830.11
										GTEX-1E2YA-0826-SM-HYUT3	Male	51	Heart - Left Ventricle	3	2809.43
										GTEX-1F75A-1126-SM-HYUTA	Male	54	Heart - Left Ventricle	3	2791.57
										GTEX-1KD4Q-0726-SM-HYUZI	Male	NA	Heart - Left Ventricle	3	2747.13
										GTEX-XLM4-2226-SM-HYTK1	Male	64	Heart - Left Ventricle	3	2714.63
										GTEX-1LG7Y-1226-SM-HYUZC	Male	NA	Heart - Left Ventricle	3	2711.82
										GTEX-ZVT3-1026-SM-HYUO8	Female	67	Heart - Left Ventricle	3	2702.25
										GTEX-1HR9M-0726-SM-HYV18	Male	NA	Heart - Left Ventricle	3	2695.94
										GTEX-1QEPI-1026-SM-HYUZR	Female	NA	Heart - Left Ventricle	3	2687.08
										GTEX-14XAO-1126-SM-HYUS7	Female	67	Heart - Left Ventricle	3	2684.58
										GTEX-1F48J-1026-SM-HYURL	Female	51	Heart - Left Ventricle	3	2659.08
										GTEX-1I1CD-1126-SM-HYUZ6	Female	NA	Heart - Left Ventricle	3	2626.32
										GTEX-1HSMO-1226-SM-HYUYU	Male	NA	Heart - Left Ventricle	3	2578.86
										GTEX-P4QS-0326-SM-HYUZ2	Male	68	Heart - Left Ventricle	3	2504.87
										GTEX-1IKJJ-0826-SM-HYUTN	Male	NA	Heart - Left Ventricle	3	2400.62
										GTEX-1GTWX-1026-SM-HYUSY	Male	68	Heart - Left Ventricle	3	2375.35
										GTEX-14A5I-1226-SM-HYUPP	Female	53	Heart - Left Ventricle	3	2355.12
										GTEX-WI4N-0626-SM-HYUYP	Female	49	Heart - Left Ventricle	3	2288.44
										GTEX-1I1GR-0826-SM-HYV14	Male	NA	Heart - Left Ventricle	3	2237.29
										GTEX-1117F-0826-SM-HYUSP	Female	66	Heart - Left Ventricle	3	2109.26
										GTEX-1GN73-2426-SM-HYUT1	Male	66	Heart - Left Ventricle	3	2107.85
										GTEX-14PJM-1126-SM-HYUPN	Female	59	Heart - Left Ventricle	3	2090.79
										GTEX-1HCVE-1126-SM-HYUYR	Male	NA	Heart - Left Ventricle	3	2038.62
										GTEX-S4Z8-1026-SM-HYTJI	Male	63	Heart - Left Ventricle	3	2017.03
										GTEX-17HG3-1326-SM-HYURQ	Female	37	Heart - Left Ventricle	3	2005.43
										GTEX-1B98T-1626-SM-HYUSK	Male	61	Heart - Left Ventricle	3	1955.28
										GTEX-11ZU8-0726-SM-HYUOL	Male	64	Heart - Left Ventricle	3	1943.75
										GTEX-ZUA1-0826-SM-HYUSO	Male	46	Heart - Left Ventricle	3	1913.2
										GTEX-OXRP-0626-SM-HYUZ4	Female	65	Heart - Left Ventricle	3	1859.53
										GTEX-14753-1526-SM-HYUNA	Male	67	Heart - Left Ventricle	3	1715.86
										GTEX-13JVG-1326-SM-HYUSW	Male	64	Heart - Left Ventricle	3	1709.41
										GTEX-1JMQJ-2226-SM-HYUTP	Male	NA	Heart - Left Ventricle	3	1592.69
										GTEX-14JIY-1126-SM-HYUN5	Male	63	Heart - Left Ventricle	3	1506.78
										GTEX-13S7M-2326-SM-HYUND	Female	66	Heart - Left Ventricle	3	1466.76
										GTEX-14PK6-0826-SM-HYUOZ	Female	70	Heart - Left Ventricle	3	1458.33
										GTEX-1IDJH-1026-SM-HYUZP	Male	NA	Heart - Left Ventricle	3	1349.48
										GTEX-S4Z8-1026-SM-HYUST	Male	63	Heart - Left Ventricle	3	1272.02
										GTEX-1LKK1-0726-SM-HYV16	Female	NA	Heart - Left Ventricle	3	1241.77
										GTEX-1A8FM-0926-SM-HYUT4	Female	59	Heart - Left Ventricle	3	1168.5
										GTEX-15CHQ-1526-SM-HYUP6	Male	69	Heart - Left Ventricle	3	1098.77
										GTEX-1JMOU-0226-SM-HYUZ9	Female	NA	Heart - Left Ventricle	3	1031.43
										GTEX-13OVI-0126-SM-HYTJN	Female	66	Heart - Left Ventricle	3	744.765
										GTEX-17HII-1326-SM-HYUO2	Male	57	Heart - Left Ventricle	3	730.315
										GTEX-VJWN-0011-R3A-SM-HYXM5	Female	58	Brain - Anterior cingulate cortex (BA24)	4	12241.4
										GTEX-1AX9I-0011-R3a-SM-HZ54W	Male	68	Brain - Anterior cingulate cortex (BA24)	4	12070.8
										GTEX-OXRN-0011-R3A-SM-HZ57R	Male	59	Brain - Anterior cingulate cortex (BA24)	4	11667.2
										GTEX-P44G-0011-R3A-SM-HZ55R	Male	34	Brain - Anterior cingulate cortex (BA24)	4	10035.5
										GTEX-XOTO-0011-R3A-SM-HZ4MT	Male	59	Brain - Anterior cingulate cortex (BA24)	4	6688.12
										GTEX-OXRO-0011-R3A-SM-HZ54X	Female	62	Brain - Anterior cingulate cortex (BA24)	4	6367.55
										GTEX-P44H-0011-R3A-SM-HZ55W	Male	43	Brain - Anterior cingulate cortex (BA24)	4	6327.87
										GTEX-WWYW-0011-R3A-SM-HZ3E8	Female	52	Brain - Anterior cingulate cortex (BA24)	4	5973.73
										GTEX-X585-0011-R3B-SM-HZ4GH	Male	56	Brain - Anterior cingulate cortex (BA24)	4	5694.27
										GTEX-NL3H-0011-R3a-SM-HZ54V	Male	60	Brain - Anterior cingulate cortex (BA24)	4	5551.24
										GTEX-NL3G-0011-R3a-SM-HZ57V	Female	67	Brain - Anterior cingulate cortex (BA24)	4	5434.77
										GTEX-X4XX-0011-R3B-SM-HZ4C9	Male	69	Brain - Anterior cingulate cortex (BA24)	4	4825.67
										GTEX-XMD1-0011-R3B-SM-HZ4F4	Male	67	Brain - Anterior cingulate cortex (BA24)	4	4791.8
										GTEX-11PRG-0011-R3b-SM-HZ4OB	Male	54	Brain - Anterior cingulate cortex (BA24)	4	4779.84
										GTEX-OHPN-0011-R3A-SM-HZ56L	Female	61	Brain - Anterior cingulate cortex (BA24)	4	4775.49
										GTEX-WL46-0011-R3A-SM-HZ3FE	Male	53	Brain - Anterior cingulate cortex (BA24)	4	4656.5
										GTEX-N7MT-0011-R3a-SM-HZ57T	Female	68	Brain - Anterior cingulate cortex (BA24)	4	4514.31
										GTEX-N7MS-0011-R3a-SM-HZ6AC	Male	61	Brain - Anterior cingulate cortex (BA24)	4	4413.29
										GTEX-Y8DK-0011-R3A-SM-HZ4FZ	Male	62	Brain - Anterior cingulate cortex (BA24)	4	4122.32
										GTEX-UTHO-0011-R3A-SM-HZ3C1	Male	68	Brain - Anterior cingulate cortex (BA24)	4	4000.95
										GTEX-NPJ8-0011-R3a-SM-HZ6A8	Male	40	Brain - Anterior cingulate cortex (BA24)	4	3713.32
										GTEX-X4EP-0011-R3A-SM-HZ4C6	Female	63	Brain - Anterior cingulate cortex (BA24)	4	3647.03
										GTEX-X261-0011-R3A-SM-HZ419	Male	56	Brain - Anterior cingulate cortex (BA24)	4	3638.64
										GTEX-Q2AG-0011-R3A-SM-HZ566	Female	42	Brain - Anterior cingulate cortex (BA24)	4	3524.69
										GTEX-X4XY-0011-R3B-SM-HZ4DH	Male	62	Brain - Anterior cingulate cortex (BA24)	4	3212.15
										GTEX-NPJ7-0011-R3a-SM-HZ53U	Female	68	Brain - Anterior cingulate cortex (BA24)	4	3198.79
										GTEX-XLM4-0011-R3B-SM-HZ4F1	Male	64	Brain - Anterior cingulate cortex (BA24)	4	2923.83
										GTEX-RU72-0011-R3A-SM-HZ57E	Female	59	Brain - Anterior cingulate cortex (BA24)	4	2484.77
										GTEX-PVOW-0011-R3A-SM-HZ58X	Male	40	Brain - Anterior cingulate cortex (BA24)	4	573.507
										GTEX-PWO3-0011-R10A-SM-HZ58P	Female	69	Brain - Frontal Cortex (BA9)	5	13614.6
										GTEX-VJWN-0011-R10A-SM-HYXM4	Female	58	Brain - Frontal Cortex (BA9)	5	10508
										GTEX-OHPN-0011-R10A-SM-HZ56V	Female	61	Brain - Frontal Cortex (BA9)	5	9205.15
										GTEX-TSE9-0011-R10A-SM-HZ58S	Female	60	Brain - Frontal Cortex (BA9)	5	8495.05
										GTEX-NL3H-0011-R10A-SM-HZ583	Male	60	Brain - Frontal Cortex (BA9)	5	8474.92
										GTEX-OXRO-0011-R10A-SM-HZ57O	Female	62	Brain - Frontal Cortex (BA9)	5	8309.92
										GTEX-RU72-0011-R10A-SM-HZ6AU	Female	59	Brain - Frontal Cortex (BA9)	5	6536.73
										GTEX-P44G-0011-R10A-SM-HZ6AL	Male	34	Brain - Frontal Cortex (BA9)	5	6002.06
										GTEX-NL3G-0011-R10A-SM-HZ58B	Female	67	Brain - Frontal Cortex (BA9)	5	5903.18
										GTEX-WVLH-0011-R10A-SM-HZ3EY	Male	58	Brain - Frontal Cortex (BA9)	5	5791.52
										GTEX-Y8DK-0011-R10A-SM-HZ4MF	Male	62	Brain - Frontal Cortex (BA9)	5	5688.71
										GTEX-P44H-0011-R10A-SM-HZ553	Male	43	Brain - Frontal Cortex (BA9)	5	5672.3
										GTEX-Q2AG-0011-R10A-SM-HZ6A7	Female	42	Brain - Frontal Cortex (BA9)	5	5572.17
										GTEX-NPJ7-0011-R10A-SM-HZ585	Female	68	Brain - Frontal Cortex (BA9)	5	5334.6
										GTEX-WL46-0011-R10A-SM-HZ3DZ	Male	53	Brain - Frontal Cortex (BA9)	5	4879.41
										GTEX-PVOW-0011-R10A-SM-HZ6AQ	Male	40	Brain - Frontal Cortex (BA9)	5	4847.5
										GTEX-NPJ8-0011-R10A-SM-HZ57L	Male	40	Brain - Frontal Cortex (BA9)	5	4726.55
										GTEX-X585-0011-R10A-SM-HZ4EY	Male	56	Brain - Frontal Cortex (BA9)	5	4365.5
										GTEX-OXRN-0011-R10A-SM-HZ551	Male	59	Brain - Frontal Cortex (BA9)	5	3965.01
										GTEX-X4EP-0011-R10B-SM-HZ4GC	Female	63	Brain - Frontal Cortex (BA9)	5	3938.31
										GTEX-NL4W-0011-R10A-SM-HZ56T	Male	53	Brain - Frontal Cortex (BA9)	5	3822.58
										GTEX-WWYW-0011-R10A-SM-HZ3DG	Female	52	Brain - Frontal Cortex (BA9)	5	3785.27
										GTEX-UTHO-0011-R10A-SM-HZ3BY	Male	68	Brain - Frontal Cortex (BA9)	5	3754.8
										GTEX-XOTO-0011-R10B-SM-HZ4MR	Male	59	Brain - Frontal Cortex (BA9)	5	3744.23
										GTEX-QDT8-0011-R10A-SM-HZ56Y	Female	30	Brain - Frontal Cortex (BA9)	5	3735.62
										GTEX-WZTO-0011-R10B-SM-HZ69O	Male	44	Brain - Frontal Cortex (BA9)	5	3624.34
										GTEX-X4XX-0011-R10B-SM-HZ4GD	Male	69	Brain - Frontal Cortex (BA9)	5	3282.31
										GTEX-N7MS-0011-R10A-SM-HZ58E	Male	61	Brain - Frontal Cortex (BA9)	5	3271.41
										GTEX-XMD1-0011-R10A-SM-HZ4MK	Male	67	Brain - Frontal Cortex (BA9)	5	3010.44
										GTEX-XLM4-0011-R10A-SM-HZ4H7	Male	64	Brain - Frontal Cortex (BA9)	5	2914.52
										GTEX-X261-0011-R10B-SM-HZ41E	Male	56	Brain - Frontal Cortex (BA9)	5	2383.65
										GTEX-N7MT-0011-R10A-SM-HZ556	Female	68	Brain - Frontal Cortex (BA9)	5	1767.24
										GTEX-X4XY-0011-R10B-SM-HZ4GP	Male	62	Brain - Frontal Cortex (BA9)	5	802.98
										GTEX-RU72-0011-R5A-SM-HZ56X	Female	59	Brain - Caudate (basal ganglia)	6	12164.8
										GTEX-NL4W-0011-R5a-SM-HZ56N	Male	53	Brain - Caudate (basal ganglia)	6	8656.74
										GTEX-OXRN-0011-R5A-SM-HZ58H	Male	59	Brain - Caudate (basal ganglia)	6	8256.72
										GTEX-VJWN-0011-R5A-SM-HZ3AU	Female	58	Brain - Caudate (basal ganglia)	6	8176.32
										GTEX-N7MT-0011-R5a-SM-HZ587	Female	68	Brain - Caudate (basal ganglia)	6	8071.67
										GTEX-NL3H-0011-R5a-SM-HZ57W	Male	60	Brain - Caudate (basal ganglia)	6	8030.98
										GTEX-P44H-0011-R5A-SM-HZ58G	Male	43	Brain - Caudate (basal ganglia)	6	7590.79
										GTEX-OXRO-0011-R5A-SM-HZ541	Female	62	Brain - Caudate (basal ganglia)	6	7202.36
										GTEX-X4XY-0011-R5A-SM-HZ4GF	Male	62	Brain - Caudate (basal ganglia)	6	5831.19
										GTEX-P44G-0011-R5A-SM-HZ55K	Male	34	Brain - Caudate (basal ganglia)	6	5780.13
										GTEX-WVLH-0011-R5A-SM-HZ3EH	Male	58	Brain - Caudate (basal ganglia)	6	5442.28
										GTEX-Y8DK-0011-R5B-SM-HZ4OE	Male	62	Brain - Caudate (basal ganglia)	6	5323.13
										GTEX-UTHO-0011-R5A-SM-HZ3BX	Male	68	Brain - Caudate (basal ganglia)	6	5303.81
										GTEX-WHSE-0011-R5A-SM-HZ3FC	Male	20	Brain - Caudate (basal ganglia)	6	5277.37
										GTEX-XOTO-0011-R5A-SM-HZ4ML	Male	59	Brain - Caudate (basal ganglia)	6	4664.17
										GTEX-TSE9-0011-R5A-SM-HZ6AS	Female	60	Brain - Caudate (basal ganglia)	6	4567.32
										GTEX-NPJ8-0011-R5a-SM-HZ6AJ	Male	40	Brain - Caudate (basal ganglia)	6	4158.55
										GTEX-X261-0011-R5A-SM-HZ41C	Male	56	Brain - Caudate (basal ganglia)	6	4104.33
										GTEX-PVOW-0011-R5A-SM-HZ547	Male	40	Brain - Caudate (basal ganglia)	6	4077.53
										GTEX-XMD1-0011-R5A-SM-HZ4F9	Male	67	Brain - Caudate (basal ganglia)	6	3683.95
										GTEX-Q2AG-0011-R5A-SM-HZ69U	Female	42	Brain - Caudate (basal ganglia)	6	3538.23
										GTEX-WWYW-0011-R5A-SM-HZ3DS	Female	52	Brain - Caudate (basal ganglia)	6	3443.99
										GTEX-OHPN-0011-R5A-SM-HZ55G	Female	61	Brain - Caudate (basal ganglia)	6	3355.17
										GTEX-X585-0011-R5A-SM-HZ4GY	Male	56	Brain - Caudate (basal ganglia)	6	3274.65
										GTEX-XLM4-0011-R5A-SM-HZ4F3	Male	64	Brain - Caudate (basal ganglia)	6	3243.03
										GTEX-X4XX-0011-R5A-SM-HZ4CA	Male	69	Brain - Caudate (basal ganglia)	6	3206.72
										GTEX-NL3G-0011-R5a-SM-HZ557	Female	67	Brain - Caudate (basal ganglia)	6	2963.78
										GTEX-X4EP-0011-R5A-SM-HZ4DQ	Female	63	Brain - Caudate (basal ganglia)	6	2844.74
										GTEX-WL46-0011-R5A-SM-HZ3EM	Male	53	Brain - Caudate (basal ganglia)	6	2664.2
										GTEX-N7MS-0011-R5a-SM-HZ6AD	Male	61	Brain - Caudate (basal ganglia)	6	2341.47
										GTEX-NPJ7-0011-R5a-SM-HZ55H	Female	68	Brain - Caudate (basal ganglia)	6	2049.24
										GTEX-NPJ7-0011-R6a-SM-HZ52S	Female	68	Brain - Nucleus accumbens (basal ganglia)	7	17529.5
										GTEX-OXRO-0011-R6A-SM-HZ543	Female	62	Brain - Nucleus accumbens (basal ganglia)	7	11830.7
										GTEX-PVOW-0011-R6A-SM-HZD1E	Male	40	Brain - Nucleus accumbens (basal ganglia)	7	10812.4
										GTEX-RU72-0011-R6A-SM-HZ58L	Female	59	Brain - Nucleus accumbens (basal ganglia)	7	10656.3
										GTEX-N7MT-0011-R6a-SM-HZ588	Female	68	Brain - Nucleus accumbens (basal ganglia)	7	10024.9
										GTEX-VJWN-0011-R6A-SM-HZ3AE	Female	58	Brain - Nucleus accumbens (basal ganglia)	7	8726.98
										GTEX-PWO3-0011-R6A-SM-HZ58O	Female	69	Brain - Nucleus accumbens (basal ganglia)	7	7416.75
										GTEX-NPJ8-0011-R6a-SM-HZ6AG	Male	40	Brain - Nucleus accumbens (basal ganglia)	7	6405.93
										GTEX-NL3H-0011-R6a-SM-HZ57X	Male	60	Brain - Nucleus accumbens (basal ganglia)	7	6016.79
										GTEX-ZYY3-0011-R6a-SM-HZ4OI	Female	67	Brain - Nucleus accumbens (basal ganglia)	7	5715.09
										GTEX-X4XY-0011-R6B-SM-HZ4GG	Male	62	Brain - Nucleus accumbens (basal ganglia)	7	5625.28
										GTEX-TSE9-0011-R6A-SM-HZ6AT	Female	60	Brain - Nucleus accumbens (basal ganglia)	7	5146.82
										GTEX-NL4W-0011-R6a-SM-HZ52J	Male	53	Brain - Nucleus accumbens (basal ganglia)	7	5081.07
										GTEX-OXRN-0011-R6A-SM-HZ57Q	Male	59	Brain - Nucleus accumbens (basal ganglia)	7	4942.04
										GTEX-XLM4-0011-R6A-SM-HZ4FG	Male	64	Brain - Nucleus accumbens (basal ganglia)	7	4798.14
										GTEX-XMD1-0011-R6A-SM-HZ4FA	Male	67	Brain - Nucleus accumbens (basal ganglia)	7	4693.91
										GTEX-Q2AG-0011-R6A-SM-HZ6AB	Female	42	Brain - Nucleus accumbens (basal ganglia)	7	4151.47
										GTEX-UTHO-0011-R6A-SM-HZ3BW	Male	68	Brain - Nucleus accumbens (basal ganglia)	7	4079.74
										GTEX-WWYW-0011-R6A-SM-HZ3G4	Female	52	Brain - Nucleus accumbens (basal ganglia)	7	3934.95
										GTEX-ZAK1-0011-R6a-SM-HZ4N2	Female	55	Brain - Nucleus accumbens (basal ganglia)	7	3664.03
										GTEX-WVLH-0011-R6A-SM-HZ3ET	Male	58	Brain - Nucleus accumbens (basal ganglia)	7	3484.31
										GTEX-OHPN-0011-R6A-SM-HZ55I	Female	61	Brain - Nucleus accumbens (basal ganglia)	7	3415.61
										GTEX-NL3G-0011-R6a-SM-HZ559	Female	67	Brain - Nucleus accumbens (basal ganglia)	7	3359.96
										GTEX-X585-0011-R6A-SM-HZ4H2	Male	56	Brain - Nucleus accumbens (basal ganglia)	7	3111.38
										GTEX-XOTO-0011-R6B-SM-HZ4MM	Male	59	Brain - Nucleus accumbens (basal ganglia)	7	3108.8
										GTEX-X4XX-0011-R6B-SM-HZ4CB	Male	69	Brain - Nucleus accumbens (basal ganglia)	7	2905.71
										GTEX-P44H-0011-R6A-SM-HZ546	Male	43	Brain - Nucleus accumbens (basal ganglia)	7	2858.72
										GTEX-P44G-0011-R6A-SM-HZ552	Male	34	Brain - Nucleus accumbens (basal ganglia)	7	2825.39
										GTEX-X261-0011-R6B-SM-HZ41B	Male	56	Brain - Nucleus accumbens (basal ganglia)	7	2716.82
										GTEX-Y8DK-0011-R6A-SM-HZ4OF	Male	62	Brain - Nucleus accumbens (basal ganglia)	7	2598.14
										GTEX-X4EP-0011-R6A-SM-HZ4DR	Female	63	Brain - Nucleus accumbens (basal ganglia)	7	2311.61
										GTEX-WL46-0011-R6A-SM-HZ3EL	Male	53	Brain - Nucleus accumbens (basal ganglia)	7	1020.81
										GTEX-145LS-3126-SM-HZ4MX	Female	61	Brain - Cortex	8	29996.4
										GTEX-19HZE-3126-SM-HZ528	Female	70	Brain - Cortex	8	12897.4
										GTEX-NL3H-2526-SM-HZD11	Male	60	Brain - Cortex	8	11334.2
										GTEX-ZAB4-3026-SM-HZ51B	Male	47	Brain - Cortex	8	10325.6
										GTEX-1F75B-3026-SM-HZ53B	Male	57	Brain - Cortex	8	10288.1
										GTEX-13112-3026-SM-HZE3P	Male	52	Brain - Cortex	8	9997.62
										GTEX-1GZ4I-3026-SM-HZ55N	Male	NA	Brain - Cortex	8	9318.92
										GTEX-13NZ8-3126-SM-HZE33	Female	69	Brain - Cortex	8	8395.11
										GTEX-1445S-3026-SM-HZ4NQ	Male	64	Brain - Cortex	8	8099.6
										GTEX-1F6IF-3126-SM-HZ52P	Male	63	Brain - Cortex	8	7397.81
										GTEX-14DAQ-3126-SM-HZE36	Female	63	Brain - Cortex	8	6927.59
										GTEX-ZAJG-3126-SM-HZE4D	Female	58	Brain - Cortex	8	6404.15
										GTEX-WWYW-3126-SM-HZ3EP	Female	52	Brain - Cortex	8	6260.12
										GTEX-XMD1-2926-SM-HZ4BV	Male	67	Brain - Cortex	8	5368.23
										GTEX-1GMR8-3026-SM-HZ57D	Female	51	Brain - Cortex	8	5354.91
										GTEX-113JC-2926-SM-HZE4P	Female	53	Brain - Cortex	8	5299.17
										GTEX-15DYW-3126-SM-HZ4O6	Female	64	Brain - Cortex	8	5257.06
										GTEX-NL3G-2926-SM-HZ58U	Female	67	Brain - Cortex	8	5197.49
										GTEX-S7SE-2626-SM-HYXLB	Male	58	Brain - Cortex	8	5077.91
										GTEX-XOTO-3026-SM-HZ4BQ	Male	59	Brain - Cortex	8	4599.29
										GTEX-X4XX-3026-SM-HZ42Q	Male	69	Brain - Cortex	8	4382.92
										GTEX-1JMQL-2826-SM-HZ575	Female	NA	Brain - Cortex	8	4178.31
										GTEX-WVLH-3026-SM-HZ3DV	Male	58	Brain - Cortex	8	4049.79
										GTEX-15RJE-3026-SM-HZ4NV	Male	48	Brain - Cortex	8	3946.25
										GTEX-131XH-2826-SM-HZ51R	Male	53	Brain - Cortex	8	3943.98
										GTEX-X4XY-3026-SM-HZ4BT	Male	62	Brain - Cortex	8	3882.13
										GTEX-XLM4-3026-SM-HZ4DU	Male	64	Brain - Cortex	8	3859.76
										GTEX-1IL2U-3026-SM-HZ6BQ	Male	NA	Brain - Cortex	8	3833.42
										GTEX-T6MN-2626-SM-HYXME	Male	51	Brain - Cortex	8	3792.77
										GTEX-X261-3026-SM-HZ4DY	Male	56	Brain - Cortex	8	3687.47
										GTEX-VJWN-3126-SM-HZ3DN	Female	58	Brain - Cortex	8	3612.01
										GTEX-X585-3026-SM-HZ42P	Male	56	Brain - Cortex	8	3211.56
										GTEX-1GN73-3126-SM-HZ54A	Male	66	Brain - Cortex	8	3047.11
										GTEX-1JN1M-3226-SM-HZ6A6	Female	NA	Brain - Cortex	8	2978.45
										GTEX-X4EP-3126-SM-HZ3DF	Female	63	Brain - Cortex	8	2897.22
										GTEX-14C39-3126-SM-HZ4FP	Male	46	Brain - Cortex	8	2792.6
										GTEX-YFC4-3126-SM-HZE3S	Female	47	Brain - Cortex	8	2685.32
										GTEX-T2IS-3026-SM-HYXMZ	Female	24	Brain - Cortex	8	2630.92
										GTEX-13OW5-3026-SM-HZE4K	Male	62	Brain - Cortex	8	2486.83
										GTEX-RU72-3026-SM-HYXLI	Female	59	Brain - Cortex	8	2360.01
										GTEX-1JJE9-2926-SM-HZ6BU	Male	NA	Brain - Cortex	8	2155.7
										GTEX-1GN1U-3126-SM-HZ56E	Female	53	Brain - Cortex	8	2116.04
										GTEX-1LKK1-3126-SM-HZCZA	Female	NA	Brain - Cortex	8	1589.36
										GTEX-1JN6P-3026-SM-HZ6A5	Male	NA	Brain - Cortex	8	1415.92
										GTEX-1KANB-3026-SM-HZ6BW	Male	NA	Brain - Cortex	8	611.533
										GTEX-NL3H-0011-R7a-SM-HZ55U	Male	60	Brain - Putamen (basal ganglia)	9	28556.6
										GTEX-NL3G-0011-R7b-SM-HZ55A	Female	67	Brain - Putamen (basal ganglia)	9	7618.11
										GTEX-N7MT-0011-R7a-SM-HZ52U	Female	68	Brain - Putamen (basal ganglia)	9	7151.22
										GTEX-UTHO-0011-R7A-SM-HZ3BZ	Male	68	Brain - Putamen (basal ganglia)	9	6260.34
										GTEX-VJWN-0011-R7A-SM-HZ3AV	Female	58	Brain - Putamen (basal ganglia)	9	6116.31
										GTEX-P44G-0011-R7A-SM-HZ53V	Male	34	Brain - Putamen (basal ganglia)	9	6022.48
										GTEX-NL4W-0011-R7a-SM-HZ53Y	Male	53	Brain - Putamen (basal ganglia)	9	6013.2
										GTEX-Q2AG-0011-R7A-SM-HZ58I	Female	42	Brain - Putamen (basal ganglia)	9	5581.16
										GTEX-OXRO-0011-R7A-SM-HZ55T	Female	62	Brain - Putamen (basal ganglia)	9	5296.18
										GTEX-X4XY-0011-R7A-SM-HZ4GR	Male	62	Brain - Putamen (basal ganglia)	9	4965.19
										GTEX-XOTO-0011-R7B-SM-HZ4MU	Male	59	Brain - Putamen (basal ganglia)	9	4695.26
										GTEX-WVLH-0011-R7A-SM-HZ3EV	Male	58	Brain - Putamen (basal ganglia)	9	4570.95
										GTEX-P44H-0011-R7A-SM-HZ55L	Male	43	Brain - Putamen (basal ganglia)	9	4475.4
										GTEX-WL46-0011-R7A-SM-HZ3DW	Male	53	Brain - Putamen (basal ganglia)	9	4184.57
										GTEX-N7MS-0011-R7a-SM-HZ6AW	Male	61	Brain - Putamen (basal ganglia)	9	4141.44
										GTEX-X4EP-0011-R7B-SM-HZ4DE	Female	63	Brain - Putamen (basal ganglia)	9	3897.89
										GTEX-PVOW-0011-R7A-SM-HZCZX	Male	40	Brain - Putamen (basal ganglia)	9	3752.17
										GTEX-Y8DK-0011-R7A-SM-HZ4OG	Male	62	Brain - Putamen (basal ganglia)	9	3603.79
										GTEX-RNOR-0011-R7A-SM-HZ56Z	Female	52	Brain - Putamen (basal ganglia)	9	3525.58
										GTEX-OHPN-0011-R7A-SM-HZ54D	Female	61	Brain - Putamen (basal ganglia)	9	3175.86
										GTEX-ZZPT-0011-R7a-SM-HZ4N9	Male	53	Brain - Putamen (basal ganglia)	9	3101.79
										GTEX-OXRN-0011-R7A-SM-HZ56O	Male	59	Brain - Putamen (basal ganglia)	9	3091.92
										GTEX-PWO3-0011-R7A-SM-HZ6AO	Female	69	Brain - Putamen (basal ganglia)	9	2882.85
										GTEX-X261-0011-R7A-SM-HZ41F	Male	56	Brain - Putamen (basal ganglia)	9	2732.69
										GTEX-NPJ7-0011-R7b-SM-HZ581	Female	68	Brain - Putamen (basal ganglia)	9	2703.56
										GTEX-X585-0011-R7B-SM-HZ4GT	Male	56	Brain - Putamen (basal ganglia)	9	2683.59
										GTEX-XLM4-0011-R7A-SM-HZ4H6	Male	64	Brain - Putamen (basal ganglia)	9	2534.25
										GTEX-WWYW-0011-R7A-SM-HZ3DO	Female	52	Brain - Putamen (basal ganglia)	9	2411.86
										GTEX-XMD1-0011-R7A-SM-HZ4MH	Male	67	Brain - Putamen (basal ganglia)	9	2278.51
										GTEX-X4XX-0011-R7A-SM-HZ4GE	Male	69	Brain - Putamen (basal ganglia)	9	2225.5
										GTEX-14AS3-2126-SM-HYWOY	Female	48	Muscle - Skeletal	10	18606.6
										GTEX-144GN-2426-SM-HYVTZ	Male	51	Muscle - Skeletal	10	15421.9
										GTEX-U8T8-1426-SM-HYVSU	Male	60	Muscle - Skeletal	10	15234.5
										GTEX-S33H-2226-SM-HYUS4	Male	39	Muscle - Skeletal	10	14752.1
										GTEX-TKQ2-0826-SM-HYVTG	Male	50	Muscle - Skeletal	10	14704
										GTEX-16XZZ-0526-SM-HYVU9	Male	63	Muscle - Skeletal	10	14653.6
										GTEX-SE5C-1826-SM-HYUY1	Female	45	Muscle - Skeletal	10	14058.4
										GTEX-1H1E6-2126-SM-HYWMX	Male	NA	Muscle - Skeletal	10	14033.7
										GTEX-14A6H-2826-SM-HYVTX	Male	31	Muscle - Skeletal	10	12961.7
										GTEX-S95S-1426-SM-HYUXX	Male	60	Muscle - Skeletal	10	12498.1
										GTEX-13W46-0726-SM-HYUYE	Male	57	Muscle - Skeletal	10	10712
										GTEX-OIZI-0626-SM-HYUXP	Male	47	Muscle - Skeletal	10	10664.2
										GTEX-ZF3C-0326-SM-HYVTH	Female	51	Muscle - Skeletal	10	10567.5
										GTEX-145LV-2326-SM-HYVTW	Male	53	Muscle - Skeletal	10	10496.2
										GTEX-1HR9M-0326-SM-HYWOD	Male	NA	Muscle - Skeletal	10	10383
										GTEX-YJ8O-2826-SM-HYWNE	Female	40	Muscle - Skeletal	10	10188.3
										GTEX-X4LF-1826-SM-HYVT7	Male	59	Muscle - Skeletal	10	10024.9
										GTEX-Z9EW-1726-SM-HYWO5	Male	47	Muscle - Skeletal	10	9935.66
										GTEX-RUSQ-1726-SM-HYURZ	Male	59	Muscle - Skeletal	10	9414.99
										GTEX-WHWD-2226-SM-HYVVE	Male	54	Muscle - Skeletal	10	9386.75
										GTEX-Z93S-1326-SM-HYWN1	Male	52	Muscle - Skeletal	10	9352.88
										GTEX-YEC4-2226-SM-HYWN2	Male	40	Muscle - Skeletal	10	9323.1
										GTEX-ZQG8-1226-SM-HYVU4	Female	65	Muscle - Skeletal	10	9298.34
										GTEX-XXEK-2326-SM-HYVT6	Male	53	Muscle - Skeletal	10	9089.22
										GTEX-X5EB-2326-SM-HYVVH	Male	49	Muscle - Skeletal	10	8638.63
										GTEX-WQUQ-0826-SM-HYVT2	Male	66	Muscle - Skeletal	10	8638.13
										GTEX-14PJ5-2026-SM-HYVTF	Female	60	Muscle - Skeletal	10	8541.13
										GTEX-1HBPM-0426-SM-HYWO2	Female	NA	Muscle - Skeletal	10	8474.24
										GTEX-ZZ64-1526-SM-HYXKG	Male	24	Muscle - Skeletal	10	8384.97
										GTEX-WWTW-0626-SM-HYVUX	Male	56	Muscle - Skeletal	10	8205.82
										GTEX-S4Q7-1526-SM-HYUY7	Male	22	Muscle - Skeletal	10	8185.08
										GTEX-ZTX8-1626-SM-HYWNU	Male	24	Muscle - Skeletal	10	8171.8
										GTEX-XK95-0526-SM-HYVUE	Male	46	Muscle - Skeletal	10	8151.79
										GTEX-ZV68-0526-SM-HYWO3	Female	57	Muscle - Skeletal	10	8052.83
										GTEX-WRHU-0826-SM-HYUY9	Female	56	Muscle - Skeletal	10	8016.3
										GTEX-WFG7-2226-SM-HYVUR	Male	25	Muscle - Skeletal	10	7939.16
										GTEX-11ZTS-0526-SM-HYWMR	Female	67	Muscle - Skeletal	10	7860.68
										GTEX-14LZ3-0626-SM-HYVVJ	Female	69	Muscle - Skeletal	10	7839.17
										GTEX-WXYG-2526-SM-HYVTM	Female	53	Muscle - Skeletal	10	7814.21
										GTEX-WVLH-0326-SM-HYVT3	Male	58	Muscle - Skeletal	10	7812.15
										GTEX-Y111-0326-SM-HYVUG	Male	50	Muscle - Skeletal	10	7798.4
										GTEX-14E6D-0326-SM-HYVU8	Male	53	Muscle - Skeletal	10	7764.99
										GTEX-T6MN-0526-SM-HYUYC	Male	51	Muscle - Skeletal	10	7724.42
										GTEX-13111-2226-SM-HYWP5	Male	51	Muscle - Skeletal	10	7694.16
										GTEX-WEY5-2026-SM-HYVV5	Female	44	Muscle - Skeletal	10	7656.34
										GTEX-YB5K-2326-SM-HYWN3	Female	45	Muscle - Skeletal	10	7639.53
										GTEX-S7PM-0526-SM-HYUYG	Male	65	Muscle - Skeletal	10	7587.56
										GTEX-WRHK-1626-SM-HYVTL	Female	21	Muscle - Skeletal	10	7559.74
										GTEX-S7SE-0626-SM-HYUY5	Male	58	Muscle - Skeletal	10	7542.97
										GTEX-148VJ-0326-SM-HYUXN	Male	70	Muscle - Skeletal	10	7525.2
										GTEX-169BO-1526-SM-HYXJJ	Male	56	Muscle - Skeletal	10	7414.78
										GTEX-Y9LG-1926-SM-HYVTR	Male	32	Muscle - Skeletal	10	7328.4
										GTEX-XBEC-0626-SM-HYVT5	Male	57	Muscle - Skeletal	10	7254.95
										GTEX-15UF7-2226-SM-HYVUC	Male	48	Muscle - Skeletal	10	7224.2
										GTEX-ZVP2-2126-SM-HYWNZ	Male	52	Muscle - Skeletal	10	7156.58
										GTEX-11GSP-2726-SM-HYWOL	Female	66	Muscle - Skeletal	10	7151.31
										GTEX-132QS-2126-SM-HYWNB	Male	67	Muscle - Skeletal	10	7131.33
										GTEX-17EVP-1326-SM-HYWNW	Male	44	Muscle - Skeletal	10	7111.66
										GTEX-11XUK-2226-SM-HYWP4	Female	48	Muscle - Skeletal	10	7010.95
										GTEX-ZVE2-0626-SM-HYXI2	Male	59	Muscle - Skeletal	10	6949.16
										GTEX-XMK1-2326-SM-HYV19	Male	44	Muscle - Skeletal	10	6888.71
										GTEX-ZU9S-0426-SM-HYWNC	Male	38	Muscle - Skeletal	10	6816.76
										GTEX-T5JW-1826-SM-HYVUN	Female	27	Muscle - Skeletal	10	6748.99
										GTEX-U3ZN-2226-SM-HYWMQ	Female	33	Muscle - Skeletal	10	6741.3
										GTEX-V1D1-2426-SM-HYVTT	Male	51	Muscle - Skeletal	10	6729.28
										GTEX-UJHI-1726-SM-HYVVB	Female	53	Muscle - Skeletal	10	6709.09
										GTEX-XBED-2626-SM-HYVT4	Male	60	Muscle - Skeletal	10	6678.35
										GTEX-TMMY-0426-SM-HYVUF	Female	42	Muscle - Skeletal	10	6543.28
										GTEX-1339X-2426-SM-HYVTQ	Male	42	Muscle - Skeletal	10	6519.52
										GTEX-ZYFD-0326-SM-HYVT8	Male	55	Muscle - Skeletal	10	6471.89
										GTEX-1MA7W-1826-SM-HYWOQ	Female	NA	Muscle - Skeletal	10	6337.64
										GTEX-13O3P-0626-SM-HYWN5	Male	59	Muscle - Skeletal	10	6321.31
										GTEX-11H98-0326-SM-HYVTB	Male	50	Muscle - Skeletal	10	6236.75
										GTEX-13SLX-0326-SM-HYVVI	Female	57	Muscle - Skeletal	10	6126.88
										GTEX-13NYB-2726-SM-HYXJC	Male	49	Muscle - Skeletal	10	6111.45
										GTEX-14H4A-0926-SM-HYWNG	Female	42	Muscle - Skeletal	10	6103.02
										GTEX-ZF2S-2126-SM-HYWNP	Female	53	Muscle - Skeletal	10	6079.03
										GTEX-TKQ1-1426-SM-HYVUH	Male	33	Muscle - Skeletal	10	6063.38
										GTEX-13VXU-0326-SM-HYXJS	Male	58	Muscle - Skeletal	10	6030.8
										GTEX-SNOS-1526-SM-HYVUK	Male	49	Muscle - Skeletal	10	5969.13
										GTEX-XOT4-0526-SM-HYVUM	Female	68	Muscle - Skeletal	10	5933.64
										GTEX-UPK5-0926-SM-HYVT1	Male	49	Muscle - Skeletal	10	5890.63
										GTEX-YFC4-1026-SM-HYVUQ	Female	47	Muscle - Skeletal	10	5848.4
										GTEX-S3XE-2026-SM-HYUY8	Male	51	Muscle - Skeletal	10	5832.73
										GTEX-1GN1W-0726-SM-HYXIA	Female	54	Muscle - Skeletal	10	5826.36
										GTEX-18A66-0126-SM-HYWNX	Male	63	Muscle - Skeletal	10	5821.86
										GTEX-1JMLX-0326-SM-HYXII	Male	NA	Muscle - Skeletal	10	5800.86
										GTEX-1211K-2126-SM-HYXJ6	Female	63	Muscle - Skeletal	10	5762.33
										GTEX-13S86-2326-SM-HYVVD	Male	44	Muscle - Skeletal	10	5758.81
										GTEX-Y8LW-2026-SM-HYUYA	Female	53	Muscle - Skeletal	10	5744.11
										GTEX-1J8QM-2226-SM-HYXHV	Female	NA	Muscle - Skeletal	10	5734.33
										GTEX-WL46-0626-SM-HYVTK	Male	53	Muscle - Skeletal	10	5668.64
										GTEX-1HT8W-0326-SM-HYXIY	Male	NA	Muscle - Skeletal	10	5606.47
										GTEX-13FTW-2326-SM-HYXJ7	Male	44	Muscle - Skeletal	10	5588.81
										GTEX-14BIN-0526-SM-HYVU1	Female	56	Muscle - Skeletal	10	5483.03
										GTEX-1F75B-0526-SM-HYXIE	Male	57	Muscle - Skeletal	10	5447.61
										GTEX-19HZE-2126-SM-HYWNM	Female	70	Muscle - Skeletal	10	5407.62
										GTEX-S4Z8-1826-SM-HYUY4	Male	63	Muscle - Skeletal	10	5375.72
										GTEX-12WSD-0526-SM-HYXJB	Female	64	Muscle - Skeletal	10	5349.36
										GTEX-1LVAN-0526-SM-HYXJX	Female	NA	Muscle - Skeletal	10	5322.09
										GTEX-13NYS-0326-SM-HYWOK	Male	63	Muscle - Skeletal	10	5299.96
										GTEX-13QJ3-0726-SM-HYVTE	Male	59	Muscle - Skeletal	10	5271.18
										GTEX-14753-0526-SM-HYVUO	Male	67	Muscle - Skeletal	10	5226.05
										GTEX-1313W-0526-SM-HYWMZ	Female	54	Muscle - Skeletal	10	5166.65
										GTEX-1H3NZ-0326-SM-HYXIF	Male	NA	Muscle - Skeletal	10	5164.87
										GTEX-1IKOE-0326-SM-HYXIH	Female	NA	Muscle - Skeletal	10	5149.97
										GTEX-T6MO-1826-SM-HYVUV	Female	40	Muscle - Skeletal	10	5124.12
										GTEX-1399R-2526-SM-HYXJ8	Male	38	Muscle - Skeletal	10	5116.52
										GTEX-S4UY-0526-SM-HYUXW	Female	41	Muscle - Skeletal	10	5067.17
										GTEX-1N2EE-0126-SM-HYXKF	Male	NA	Muscle - Skeletal	10	5063.67
										GTEX-ZPIC-2526-SM-HYVUB	Female	48	Muscle - Skeletal	10	4955.03
										GTEX-132Q8-0626-SM-HYVV7	Male	68	Muscle - Skeletal	10	4916.45
										GTEX-TML8-1826-SM-HYVUL	Female	49	Muscle - Skeletal	10	4898.09
										GTEX-ZVZP-2526-SM-HYWMH	Male	58	Muscle - Skeletal	10	4896.4
										GTEX-14BIM-0326-SM-HYVU6	Female	64	Muscle - Skeletal	10	4886.27
										GTEX-Y3I4-2326-SM-HYVT9	Male	59	Muscle - Skeletal	10	4872.9
										GTEX-1R7EU-0626-SM-HYWOS	Male	NA	Muscle - Skeletal	10	4860.13
										GTEX-ZVT4-0326-SM-HYWMS	Female	56	Muscle - Skeletal	10	4857.66
										GTEX-ZDTS-0526-SM-HYWOF	Male	66	Muscle - Skeletal	10	4831.79
										GTEX-NL3H-0326-SM-HYWOH	Male	60	Muscle - Skeletal	10	4822.67
										GTEX-13PVQ-0326-SM-HYWN6	Male	59	Muscle - Skeletal	10	4805.94
										GTEX-1F5PK-2626-SM-HYXIP	Male	54	Muscle - Skeletal	10	4801.07
										GTEX-WWYW-0526-SM-HYUZ1	Female	52	Muscle - Skeletal	10	4788.6
										GTEX-13SLW-0326-SM-HYVU3	Male	70	Muscle - Skeletal	10	4765.12
										GTEX-1GMR8-0326-SM-HYXIV	Female	51	Muscle - Skeletal	10	4762.98
										GTEX-1F88F-2526-SM-HYWO1	Female	66	Muscle - Skeletal	10	4671.97
										GTEX-144GL-0326-SM-HYVTC	Male	57	Muscle - Skeletal	10	4659.83
										GTEX-ZAB4-0426-SM-HYXJP	Male	47	Muscle - Skeletal	10	4646.01
										GTEX-V955-2426-SM-HYUY2	Male	60	Muscle - Skeletal	10	4640.45
										GTEX-1J8Q3-1426-SM-HYXHX	Male	NA	Muscle - Skeletal	10	4639.06
										GTEX-X8HC-0526-SM-HYVUY	Female	53	Muscle - Skeletal	10	4604.42
										GTEX-15DCE-0426-SM-HYWOE	Male	21	Muscle - Skeletal	10	4579.74
										GTEX-YFC4-1026-SM-HYXJU	Female	47	Muscle - Skeletal	10	4559.64
										GTEX-U412-0326-SM-HYVSV	Male	61	Muscle - Skeletal	10	4540.89
										GTEX-RU72-1326-SM-HYXJR	Female	59	Muscle - Skeletal	10	4525.5
										GTEX-1GN73-0126-SM-HYWOM	Male	66	Muscle - Skeletal	10	4457
										GTEX-T2YK-0226-SM-HYUXS	Male	51	Muscle - Skeletal	10	4366.2
										GTEX-1QP29-1026-SM-HYXKD	Male	NA	Muscle - Skeletal	10	4358.42
										GTEX-ZVZQ-0526-SM-HYWP3	Female	62	Muscle - Skeletal	10	4290.61
										GTEX-ZC5H-0326-SM-HYWN8	Female	41	Muscle - Skeletal	10	4234.34
										GTEX-1P4AB-0326-SM-HYXKE	Male	NA	Muscle - Skeletal	10	4211.78
										GTEX-ZWKS-0326-SM-HYVTS	Male	31	Muscle - Skeletal	10	4177.64
										GTEX-146FH-0526-SM-HYVU5	Female	55	Muscle - Skeletal	10	4161.61
										GTEX-1H3O1-0626-SM-HYXJH	Male	NA	Muscle - Skeletal	10	4146.83
										GTEX-W5WG-1926-SM-HYVVG	Female	59	Muscle - Skeletal	10	4140.11
										GTEX-1MGNQ-0326-SM-HYXKJ	Male	NA	Muscle - Skeletal	10	4102.01
										GTEX-OXRN-1326-SM-HYWOI	Male	59	Muscle - Skeletal	10	4089.38
										GTEX-13X6J-0326-SM-HYWNA	Male	56	Muscle - Skeletal	10	4074.53
										GTEX-145MO-0726-SM-HYUYD	Male	64	Muscle - Skeletal	10	4068.25
										GTEX-11TT1-2326-SM-HYWON	Male	22	Muscle - Skeletal	10	4059.97
										GTEX-1MA7X-2026-SM-HYXJ9	Male	NA	Muscle - Skeletal	10	4032.21
										GTEX-1LGRB-2626-SM-HYXKK	Female	NA	Muscle - Skeletal	10	4006.02
										GTEX-146FR-1726-SM-HYVTY	Female	68	Muscle - Skeletal	10	3997.87
										GTEX-131XH-2726-SM-HYVV6	Male	53	Muscle - Skeletal	10	3919.17
										GTEX-1F6IF-0226-SM-HYXJG	Male	63	Muscle - Skeletal	10	3904.54
										GTEX-15FZZ-2326-SM-HYWOC	Female	35	Muscle - Skeletal	10	3882.09
										GTEX-139D8-0726-SM-HYWN4	Female	34	Muscle - Skeletal	10	3875.16
										GTEX-14ASI-0526-SM-HYVVC	Male	61	Muscle - Skeletal	10	3872.71
										GTEX-1R9PO-2426-SM-HYWOX	Female	NA	Muscle - Skeletal	10	3810.14
										GTEX-1KD5A-0726-SM-HYWOP	Male	NA	Muscle - Skeletal	10	3776.61
										GTEX-POYW-0526-SM-HYUXO	Male	62	Muscle - Skeletal	10	3718.54
										GTEX-1F6RS-0526-SM-HYXJK	Female	63	Muscle - Skeletal	10	3718.03
										GTEX-ZZPT-0626-SM-HYXIW	Male	53	Muscle - Skeletal	10	3637.8
										GTEX-15SHV-2526-SM-HYWNF	Male	65	Muscle - Skeletal	10	3614.8
										GTEX-X261-0326-SM-HYVUP	Male	56	Muscle - Skeletal	10	3585.42
										GTEX-1H3VE-0126-SM-HYXJO	Male	NA	Muscle - Skeletal	10	3576.31
										GTEX-15UF6-1026-SM-HYWO9	Female	70	Muscle - Skeletal	10	3574.78
										GTEX-13OVJ-0226-SM-HYVSZ	Female	55	Muscle - Skeletal	10	3570.51
										GTEX-ZF28-0526-SM-HYXIS	Male	69	Muscle - Skeletal	10	3520.39
										GTEX-1N2DW-0426-SM-HYXK6	Male	NA	Muscle - Skeletal	10	3491.61
										GTEX-145MI-0326-SM-HYWMO	Female	68	Muscle - Skeletal	10	3455.27
										GTEX-1445S-0626-SM-HYVU7	Male	64	Muscle - Skeletal	10	3450.3
										GTEX-13S7M-0326-SM-HYVTD	Female	66	Muscle - Skeletal	10	3422.53
										GTEX-1PFEY-1826-SM-HYXKC	Male	NA	Muscle - Skeletal	10	3418.2
										GTEX-X4EO-0526-SM-HYUYY	Female	67	Muscle - Skeletal	10	3415.37
										GTEX-U3ZH-1926-SM-HYVUT	Male	31	Muscle - Skeletal	10	3408.77
										GTEX-13OW6-0626-SM-HYWOG	Male	59	Muscle - Skeletal	10	3386.01
										GTEX-1A32A-0526-SM-HYWNY	Female	55	Muscle - Skeletal	10	3383.75
										GTEX-15ETS-0326-SM-HYWND	Female	45	Muscle - Skeletal	10	3371.73
										GTEX-X4XY-0626-SM-HYXIT	Male	62	Muscle - Skeletal	10	3367.08
										GTEX-14PJ6-2326-SM-HYVTO	Female	69	Muscle - Skeletal	10	3364.21
										GTEX-S7SF-2026-SM-HYUY3	Female	22	Muscle - Skeletal	10	3342.21
										GTEX-15F5U-1826-SM-HYVTV	Male	45	Muscle - Skeletal	10	3289.27
										GTEX-RWSA-0726-SM-HYUY6	Male	42	Muscle - Skeletal	10	3272.01
										GTEX-12WS9-0626-SM-HYWNK	Female	59	Muscle - Skeletal	10	3241.91
										GTEX-1N2EF-0526-SM-HYWOR	Male	NA	Muscle - Skeletal	10	3220.78
										GTEX-1JN1M-0526-SM-HYXJ1	Female	NA	Muscle - Skeletal	10	3171.95
										GTEX-1H23P-0526-SM-HYWOV	Male	NA	Muscle - Skeletal	10	3170.16
										GTEX-13D11-2526-SM-HYXJ3	Female	58	Muscle - Skeletal	10	3091.49
										GTEX-ZLFU-2526-SM-HYWOZ	Male	47	Muscle - Skeletal	10	3084.84
										GTEX-1212Z-2626-SM-HYWML	Male	66	Muscle - Skeletal	10	3054.42
										GTEX-1H1DG-0326-SM-HYXKB	Male	NA	Muscle - Skeletal	10	3020.85
										GTEX-17F97-0526-SM-HYWN7	Male	57	Muscle - Skeletal	10	3003.96
										GTEX-13X6K-0326-SM-HYVV3	Female	61	Muscle - Skeletal	10	2999.27
										GTEX-1J8EW-0326-SM-HYXK2	Female	NA	Muscle - Skeletal	10	2974.1
										GTEX-16BQI-0326-SM-HYVUA	Female	37	Muscle - Skeletal	10	2956.86
										GTEX-183WM-0426-SM-HYXIR	Female	70	Muscle - Skeletal	10	2956.69
										GTEX-11TTK-0326-SM-HYWOO	Female	69	Muscle - Skeletal	10	2955.43
										GTEX-146FQ-0326-SM-HYVU2	Male	37	Muscle - Skeletal	10	2945.95
										GTEX-14B4R-1726-SM-HYVV4	Male	38	Muscle - Skeletal	10	2933.87
										GTEX-13X6H-2326-SM-HYWNI	Female	55	Muscle - Skeletal	10	2919.86
										GTEX-13OW8-1426-SM-HYXJN	Male	66	Muscle - Skeletal	10	2905.77
										GTEX-YJ8A-0626-SM-HYUXT	Male	23	Muscle - Skeletal	10	2902.63
										GTEX-15G1A-2026-SM-HYWNR	Male	38	Muscle - Skeletal	10	2897.82
										GTEX-13PLJ-0326-SM-HYWOA	Female	60	Muscle - Skeletal	10	2895.29
										GTEX-XLM4-0626-SM-HYVUZ	Male	64	Muscle - Skeletal	10	2870.23
										GTEX-XMD3-0726-SM-HYUXZ	Female	51	Muscle - Skeletal	10	2864.36
										GTEX-X15G-2426-SM-HYUXV	Female	55	Muscle - Skeletal	10	2848.22
										GTEX-XUJ4-2626-SM-HYVVF	Female	64	Muscle - Skeletal	10	2819.83
										GTEX-1LNCM-1226-SM-HYXK4	Female	NA	Muscle - Skeletal	10	2803.39
										GTEX-X4XX-0626-SM-HYVUD	Male	69	Muscle - Skeletal	10	2788.46
										GTEX-ZVP2-2125-3000290-SM-HYVV9	Male	52	Muscle - Skeletal	10	2783.2
										GTEX-1MCQQ-0626-SM-HYXK5	Male	NA	Muscle - Skeletal	10	2779.07
										GTEX-1GF9U-2326-SM-HYXI9	Female	45	Muscle - Skeletal	10	2778.62
										GTEX-12WSK-2426-SM-HYWNL	Female	41	Muscle - Skeletal	10	2763.82
										GTEX-1EMGI-0326-SM-HYXIC	Male	65	Muscle - Skeletal	10	2763.09
										GTEX-1H1ZS-0626-SM-HYXIG	Male	NA	Muscle - Skeletal	10	2729.73
										GTEX-12696-2826-SM-HYUXQ	Male	68	Muscle - Skeletal	10	2728.1
										GTEX-1JJ6O-0926-SM-HYXK3	Male	NA	Muscle - Skeletal	10	2701.88
										GTEX-14PN3-2326-SM-HYVTA	Female	65	Muscle - Skeletal	10	2681.37
										GTEX-SIU7-1826-SM-HYUZ5	Male	51	Muscle - Skeletal	10	2677.82
										GTEX-P44G-0526-SM-HYV15	Male	34	Muscle - Skeletal	10	2657.46
										GTEX-WVJS-0626-SM-HYVTN	Male	59	Muscle - Skeletal	10	2640.29
										GTEX-13QIC-1226-SM-HYWOB	Female	65	Muscle - Skeletal	10	2623.72
										GTEX-1IDJH-0226-SM-HYXJZ	Male	NA	Muscle - Skeletal	10	2603.65
										GTEX-ZVP2-2125-3000290-SM-HYVVA	Male	52	Muscle - Skeletal	10	2596.32
										GTEX-12WSA-0726-SM-HYXJV	Male	67	Muscle - Skeletal	10	2566.69
										GTEX-16MT8-0326-SM-HYWNQ	Female	66	Muscle - Skeletal	10	2564.86
										GTEX-YJ89-0526-SM-HYVSX	Male	60	Muscle - Skeletal	10	2507.06
										GTEX-15D1Q-0926-SM-HYWO8	Male	47	Muscle - Skeletal	10	2463.8
										GTEX-13PL6-0326-SM-HYWMU	Female	44	Muscle - Skeletal	10	2447.55
										GTEX-XYKS-2426-SM-HYVUS	Female	65	Muscle - Skeletal	10	2443.13
										GTEX-ZVT3-0526-SM-HYWOJ	Female	67	Muscle - Skeletal	10	2407.12
										GTEX-1A8G6-0126-SM-HYWMG	Male	65	Muscle - Skeletal	10	2354.12
										GTEX-X585-0626-SM-HYVUI	Male	56	Muscle - Skeletal	10	2348.14
										GTEX-1IKK5-0426-SM-HYWO4	Male	NA	Muscle - Skeletal	10	2328.3
										GTEX-13IVO-0626-SM-HYXJQ	Male	70	Muscle - Skeletal	10	2307.12
										GTEX-QDT8-0526-SM-HYXIU	Female	30	Muscle - Skeletal	10	2262.93
										GTEX-13RTL-0326-SM-HYXKI	Male	47	Muscle - Skeletal	10	2238.65
										GTEX-14PJM-0426-SM-HYWMJ	Female	59	Muscle - Skeletal	10	2238.06
										GTEX-QDT8-0526-SM-HYXJT	Female	30	Muscle - Skeletal	10	2234.43
										GTEX-13O61-2326-SM-HYWNH	Male	68	Muscle - Skeletal	10	2231.55
										GTEX-12WSL-2726-SM-HYUYB	Male	51	Muscle - Skeletal	10	2209.16
										GTEX-ZYFG-2426-SM-HYWNJ	Female	67	Muscle - Skeletal	10	2203.95
										GTEX-W5X1-2726-SM-HYVV1	Female	48	Muscle - Skeletal	10	2191.63
										GTEX-Y5V5-2526-SM-HYVTU	Female	61	Muscle - Skeletal	10	2163.51
										GTEX-15SHU-0626-SM-HYWO7	Female	42	Muscle - Skeletal	10	2160.17
										GTEX-1KANB-0126-SM-HYXK8	Male	NA	Muscle - Skeletal	10	2148.22
										GTEX-1LVAO-0526-SM-HYXMT	Male	NA	Muscle - Skeletal	10	2129.63
										GTEX-XMD2-0526-SM-HYVUU	Female	66	Muscle - Skeletal	10	2080.42
										GTEX-13RTL-0326-SM-HYWMI	Male	47	Muscle - Skeletal	10	2074.01
										GTEX-VUSG-2626-SM-HYVTI	Male	59	Muscle - Skeletal	10	2071.03
										GTEX-131XW-0326-SM-HYWNO	Female	51	Muscle - Skeletal	10	2050.79
										GTEX-1PWST-0426-SM-HYWOU	Male	NA	Muscle - Skeletal	10	2015.98
										GTEX-1JMQL-0126-SM-HYXK1	Female	NA	Muscle - Skeletal	10	2007.23
										GTEX-1GPI6-0326-SM-HYXJF	Male	NA	Muscle - Skeletal	10	1993.05
										GTEX-12584-0526-SM-HYUYX	Male	42	Muscle - Skeletal	10	1984.85
										GTEX-XMD1-0626-SM-HYVV2	Male	67	Muscle - Skeletal	10	1984.44
										GTEX-1OJC4-0326-SM-HYXLG	Female	NA	Muscle - Skeletal	10	1972.23
										GTEX-1477Z-1626-SM-HYWP2	Male	65	Muscle - Skeletal	10	1951.75
										GTEX-1HB9E-0326-SM-HYXIO	Male	NA	Muscle - Skeletal	10	1943.01
										GTEX-11NV4-0326-SM-HYWMT	Male	64	Muscle - Skeletal	10	1936.67
										GTEX-1HC8U-2626-SM-HYXI1	Female	NA	Muscle - Skeletal	10	1922.25
										GTEX-17HII-0426-SM-HYWMM	Male	57	Muscle - Skeletal	10	1901.23
										GTEX-1F52S-0826-SM-HYXIB	Female	62	Muscle - Skeletal	10	1817.41
										GTEX-1F75W-0326-SM-HYWMY	Male	66	Muscle - Skeletal	10	1800.69
										GTEX-1S5ZU-0326-SM-HYXKH	Female	NA	Muscle - Skeletal	10	1765.88
										GTEX-X4EP-0926-SM-HYUYZ	Female	63	Muscle - Skeletal	10	1754.41
										GTEX-1LSVX-0226-SM-HYXKA	Male	NA	Muscle - Skeletal	10	1730.44
										GTEX-1S82Y-2226-SM-HYXMU	Male	NA	Muscle - Skeletal	10	1663.85
										GTEX-13X6I-0526-SM-HYVSY	Male	65	Muscle - Skeletal	10	1659.41
										GTEX-1LC47-0626-SM-HYXK7	Male	NA	Muscle - Skeletal	10	1601.64
										GTEX-WOFL-0626-SM-HYVSW	Male	61	Muscle - Skeletal	10	1536.57
										GTEX-1314G-1726-SM-HYWMV	Male	33	Muscle - Skeletal	10	1535.07
										GTEX-ZZPT-0626-SM-HYXHY	Male	53	Muscle - Skeletal	10	1475.49
										GTEX-1I1CD-0326-SM-HYWOW	Female	NA	Muscle - Skeletal	10	1469.77
										GTEX-WYBS-0526-SM-HYVUW	Female	67	Muscle - Skeletal	10	1463.07
										GTEX-1RNSC-0526-SM-HYXI5	Male	NA	Muscle - Skeletal	10	1459.07
										GTEX-1H1CY-2726-SM-HYXJA	Female	NA	Muscle - Skeletal	10	1442
										GTEX-QDVN-2426-SM-HYWMP	Male	56	Muscle - Skeletal	10	1434.65
										GTEX-1122O-2426-SM-HYXJ2	Female	64	Muscle - Skeletal	10	1371.2
										GTEX-144GO-1326-SM-HYVTJ	Male	68	Muscle - Skeletal	10	1365.43
										GTEX-13RTJ-2726-SM-HYVUJ	Male	60	Muscle - Skeletal	10	1345.4
										GTEX-1JJE9-0526-SM-HYXJY	Male	NA	Muscle - Skeletal	10	1322.99
										GTEX-1CB4H-0426-SM-HYXJI	Female	61	Muscle - Skeletal	10	1298.71
										GTEX-15SHU-0626-SM-HYWP1	Female	42	Muscle - Skeletal	10	1261.87
										GTEX-1A8FM-0526-SM-HYXJ4	Female	59	Muscle - Skeletal	10	1235.41
										GTEX-1RDX4-0326-SM-HYXL5	Female	NA	Muscle - Skeletal	10	1205.83
										GTEX-17EVQ-1226-SM-HYWMK	Male	70	Muscle - Skeletal	10	1183.58
										GTEX-15SHW-0726-SM-HYWMW	Male	64	Muscle - Skeletal	10	1084.15
										GTEX-1IGQW-0526-SM-HYXJ5	Male	NA	Muscle - Skeletal	10	1041.51
										GTEX-139T4-0326-SM-HYWNN	Female	51	Muscle - Skeletal	10	1023.58
										GTEX-14LLW-0526-SM-HYWNS	Female	70	Muscle - Skeletal	10	961.08
										GTEX-1JMOU-1426-SM-HYXIZ	Female	NA	Muscle - Skeletal	10	946.064
										GTEX-1H1DF-0526-SM-HYXJL	Female	NA	Muscle - Skeletal	10	942.922
										GTEX-15G1A-2026-SM-HYVTP	Male	38	Muscle - Skeletal	10	792.274
										GTEX-OHPN-2726-SM-HYXN3	Female	61	Muscle - Skeletal	10	767.516
										GTEX-WYBS-0526-SM-HYXN7	Female	67	Muscle - Skeletal	10	634.51
										GTEX-15DCD-0626-SM-HYWO6	Female	70	Muscle - Skeletal	10	589.579
										GTEX-15CHC-2426-SM-HYWNV	Female	67	Muscle - Skeletal	10	511.8
										GTEX-ZZPU-2626-SM-HYWMN	Female	50	Muscle - Skeletal	10	459.385
										GTEX-14JG6-2126-SM-HYWNT	Female	35	Muscle - Skeletal	10	356.444
										GTEX-14PII-0626-SM-HYWN9	Male	65	Muscle - Skeletal	10	315.899
										GTEX-NL3G-0011-R8a-SM-HZ558	Female	67	Brain - Hypothalamus	11	6859.27
										GTEX-P44G-0011-R8A-SM-HZ53X	Male	34	Brain - Hypothalamus	11	6536.06
										GTEX-OXRN-0011-R8A-SM-HZ55J	Male	59	Brain - Hypothalamus	11	5678.3
										GTEX-WVLH-0011-R8A-SM-HZ3EW	Male	58	Brain - Hypothalamus	11	5280.05
										GTEX-ZYY3-0011-R8a-SM-HZ4N7	Female	67	Brain - Hypothalamus	11	5170.93
										GTEX-X4XY-0011-R8A-SM-HZ4GO	Male	62	Brain - Hypothalamus	11	5168.32
										GTEX-NPJ8-0011-R8a-SM-HZ6AI	Male	40	Brain - Hypothalamus	11	5154.77
										GTEX-NL4W-0011-R8a-SM-HZ55F	Male	53	Brain - Hypothalamus	11	4952.18
										GTEX-UTHO-0011-R8A-SM-HYXNA	Male	68	Brain - Hypothalamus	11	4936.24
										GTEX-OXRO-0011-R8A-SM-HZ58R	Female	62	Brain - Hypothalamus	11	4438.11
										GTEX-NL3H-0011-R8a-SM-HZ55V	Male	60	Brain - Hypothalamus	11	4356.31
										GTEX-Q2AG-0011-R8A-SM-HZ6AN	Female	42	Brain - Hypothalamus	11	4291.4
										GTEX-PVOW-0011-R8A-SM-HZ6AR	Male	40	Brain - Hypothalamus	11	4252.95
										GTEX-PWO3-0011-R8B-SM-HZ6AP	Female	69	Brain - Hypothalamus	11	4137.15
										GTEX-X585-0011-R8A-SM-HZ4EX	Male	56	Brain - Hypothalamus	11	4080.73
										GTEX-XOTO-0011-R8A-SM-HZ4MN	Male	59	Brain - Hypothalamus	11	3656.74
										GTEX-N7MT-0011-R8a-SM-HZ555	Female	68	Brain - Hypothalamus	11	3040.42
										GTEX-X261-0011-R8A-SM-HZ41D	Male	56	Brain - Hypothalamus	11	2735.65
										GTEX-X4EP-0011-R8B-SM-HZ4DO	Female	63	Brain - Hypothalamus	11	2728.6
										GTEX-N7MS-0011-R8a-SM-HZ6AX	Male	61	Brain - Hypothalamus	11	2489.4
										GTEX-WWYW-0011-R8A-SM-HZ3FT	Female	52	Brain - Hypothalamus	11	2216.7
										GTEX-WL46-0011-R8A-SM-HZ3DX	Male	53	Brain - Hypothalamus	11	2140.81
										GTEX-P44H-0011-R8A-SM-HZ554	Male	43	Brain - Hypothalamus	11	1919.89
										GTEX-NPJ7-0011-R8a-SM-HZ582	Female	68	Brain - Hypothalamus	11	1875.95
										GTEX-VJWN-0011-R8A-SM-HZ3AP	Female	58	Brain - Hypothalamus	11	1869.03
										GTEX-OHPN-0011-R8A-SM-HZ54E	Female	61	Brain - Hypothalamus	11	1837.36
										GTEX-Y8DK-0011-R8B-SM-HZ4FT	Male	62	Brain - Hypothalamus	11	1231.45
										GTEX-XLM4-0011-R8A-SM-HZ4F5	Male	64	Brain - Hypothalamus	11	1229.14
										GTEX-XMD1-0011-R8A-SM-HZ4MI	Male	67	Brain - Hypothalamus	11	1127.97
										GTEX-1F75B-0011-R8b-SM-HZ57N	Male	57	Brain - Hypothalamus	11	827.872
										GTEX-X4XY-0011-R2B-SM-HZ4DG	Male	62	Brain - Substantia nigra	12	10649.8
										GTEX-NPJ8-0011-R2a-SM-HZ52W	Male	40	Brain - Substantia nigra	12	6321.54
										GTEX-VJWN-0011-R2A-SM-HZ3AS	Female	58	Brain - Substantia nigra	12	6115.04
										GTEX-OHPN-0011-R2A-SM-HZ58C	Female	61	Brain - Substantia nigra	12	6042.13
										GTEX-13OW7-0011-R2b-SM-HZ4FY	Male	53	Brain - Substantia nigra	12	5317.43
										GTEX-N7MS-0011-R2a-SM-HZ52V	Male	61	Brain - Substantia nigra	12	5216.97
										GTEX-NL3H-0011-R2b-SM-HZ52Q	Male	60	Brain - Substantia nigra	12	4612.44
										GTEX-P44G-0011-R2A-SM-HZ55P	Male	34	Brain - Substantia nigra	12	4342.59
										GTEX-OXRN-0011-R2A-SM-HZ56P	Male	59	Brain - Substantia nigra	12	4161.37
										GTEX-WVLH-0011-R2A-SM-HZ3E1	Male	58	Brain - Substantia nigra	12	3926.81
										GTEX-QDT8-0011-R2A-SM-HZ58J	Female	30	Brain - Substantia nigra	12	3878.64
										GTEX-NL3G-0011-R2a-SM-HZ57U	Female	67	Brain - Substantia nigra	12	3634.54
										GTEX-WL46-0011-R2A-SM-HZ3FB	Male	53	Brain - Substantia nigra	12	3458.21
										GTEX-OXRO-0011-R2A-SM-HZ54Z	Female	62	Brain - Substantia nigra	12	3348.87
										GTEX-NL4W-0011-R2b-SM-HZ542	Male	53	Brain - Substantia nigra	12	3192.25
										GTEX-P44H-0011-R2A-SM-HZ6AK	Male	43	Brain - Substantia nigra	12	3179.12
										GTEX-RU72-0011-R2A-SM-HZ58K	Female	59	Brain - Substantia nigra	12	3009.78
										GTEX-WWYW-0011-R2A-SM-HZ3E7	Female	52	Brain - Substantia nigra	12	2833.56
										GTEX-XOTO-0011-R2B-SM-HZ4FI	Male	59	Brain - Substantia nigra	12	2776.41
										GTEX-PVOW-0011-R2A-SM-HZ58W	Male	40	Brain - Substantia nigra	12	2396.44
										GTEX-Y8DK-0011-R2A-SM-HZ4FS	Male	62	Brain - Substantia nigra	12	2374.04
										GTEX-X585-0011-R2B-SM-HZ4GZ	Male	56	Brain - Substantia nigra	12	2219.13
										GTEX-XMD1-0011-R2B-SM-HZ4ER	Male	67	Brain - Substantia nigra	12	1902.55
										GTEX-UTHO-0011-R2A-SM-HYXMV	Male	68	Brain - Substantia nigra	12	1873.51
										GTEX-PWO3-0011-R2A-SM-HZ564	Female	69	Brain - Substantia nigra	12	1866.75
										GTEX-NPJ7-0011-R2a-SM-HZ57Z	Female	68	Brain - Substantia nigra	12	1680.81
										GTEX-N7MT-0011-R2a-SM-HZ57S	Female	68	Brain - Substantia nigra	12	1515.95
										GTEX-XLM4-0011-R2B-SM-HZ4FD	Male	64	Brain - Substantia nigra	12	1466.22
										GTEX-WZTO-0011-R2A-SM-HZ418	Male	44	Brain - Substantia nigra	12	1429.35
										GTEX-X4EP-0011-R2B-SM-HZ4C5	Female	63	Brain - Substantia nigra	12	1145.26
										GTEX-X261-0011-R2B-SM-HZ3EF	Male	56	Brain - Substantia nigra	12	1054.37
										GTEX-X4XX-0011-R2A-SM-HZ417	Male	69	Brain - Substantia nigra	12	772.675
										GTEX-R55E-0011-R4A-SM-HZ7KJ	Male	22	Brain - Amygdala	13	8771.4
										GTEX-WWYW-0011-R4A-SM-HZ3E9	Female	52	Brain - Amygdala	13	5919.04
										GTEX-OXRN-0011-R4A-SM-HZ56M	Male	59	Brain - Amygdala	13	5861.74
										GTEX-P44H-0011-R4A-SM-HZ58F	Male	43	Brain - Amygdala	13	5472.69
										GTEX-NL3G-0011-R4a-SM-HZ589	Female	67	Brain - Amygdala	13	5272.15
										GTEX-NL4W-0011-R4a-SM-HZ56Q	Male	53	Brain - Amygdala	13	5176.41
										GTEX-NL3H-0011-R4a-SM-HZ52K	Male	60	Brain - Amygdala	13	5118.99
										GTEX-QMR6-0011-R4A-SM-HZ548	Male	59	Brain - Amygdala	13	4603.26
										GTEX-PVOW-0011-R4A-SM-HZD1H	Male	40	Brain - Amygdala	13	4572.73
										GTEX-12WSC-0011-R4a-SM-HZ7KR	Male	56	Brain - Amygdala	13	4212.12
										GTEX-OXRO-0011-R4A-SM-HZ54Y	Female	62	Brain - Amygdala	13	4113.46
										GTEX-X261-0011-R4B-SM-HZ41G	Male	56	Brain - Amygdala	13	3347.29
										GTEX-VJWN-0011-R4A-SM-HZ3AQ	Female	58	Brain - Amygdala	13	3323.72
										GTEX-P44G-0011-R4A-SM-HZ55Q	Male	34	Brain - Amygdala	13	3233.11
										GTEX-X585-0011-R4B-SM-HZ4H1	Male	56	Brain - Amygdala	13	3220.44
										GTEX-NPJ8-0011-R4a-SM-HZ6AH	Male	40	Brain - Amygdala	13	3208.68
										GTEX-RNOR-0011-R4A-SM-HZ572	Female	52	Brain - Amygdala	13	2983.7
										GTEX-N7MT-0011-R4a-SM-HZ586	Female	68	Brain - Amygdala	13	2889.7
										GTEX-PWO3-0011-R4A-SM-HZ563	Female	69	Brain - Amygdala	13	2857.28
										GTEX-WL46-0011-R4A-SM-HZ3EK	Male	53	Brain - Amygdala	13	2840.52
										GTEX-WVLH-0011-R4A-SM-HZ3EU	Male	58	Brain - Amygdala	13	2770.6
										GTEX-Y8DK-0011-R4A-SM-HZ4OD	Male	62	Brain - Amygdala	13	2693.43
										GTEX-X4EP-0011-R4B-SM-HZ4C8	Female	63	Brain - Amygdala	13	2646.2
										GTEX-XMD1-0011-R4B-SM-HZ4F8	Male	67	Brain - Amygdala	13	2512.2
										GTEX-XOTO-0011-R4B-SM-HZ4MG	Male	59	Brain - Amygdala	13	2422.02
										GTEX-XLM4-0011-R4B-SM-HZ4F2	Male	64	Brain - Amygdala	13	2404.96
										GTEX-OHPN-0011-R4A-SM-HZ55S	Female	61	Brain - Amygdala	13	2239.84
										GTEX-UTHO-0011-R4A-SM-HZ3C2	Male	68	Brain - Amygdala	13	2086.25
										GTEX-NPJ7-0011-R4b-SM-HZ55E	Female	68	Brain - Amygdala	13	2063.22
										GTEX-RU72-0011-R4A-SM-HZ57F	Female	59	Brain - Amygdala	13	2014.11
										GTEX-Q2AG-0011-R4A-SM-HZ565	Female	42	Brain - Amygdala	13	1808.69
										GTEX-N7MS-0011-R4a-SM-HZ57H	Male	61	Brain - Amygdala	13	1172.88
										GTEX-X4XX-0011-R4B-SM-HZ4CC	Male	69	Brain - Amygdala	13	1156.24
										GTEX-X585-0011-R1B-SM-HMTC1	Male	56	Brain - Hippocampus	14	7166.04
										GTEX-NL3H-0011-R1a-SM-HZ52R	Male	60	Brain - Hippocampus	14	6327.72
										GTEX-WVLH-0011-R1A-SM-HMTBC	Male	58	Brain - Hippocampus	14	4839.18
										GTEX-NL4W-0011-R1b-SM-HMTCL	Male	53	Brain - Hippocampus	14	4830.55
										GTEX-QDT8-0011-R1A-SM-HMTCS	Female	30	Brain - Hippocampus	14	4658.56
										GTEX-NL3G-0011-R1a-SM-HMTBJ	Female	67	Brain - Hippocampus	14	4401.2
										GTEX-Y8DK-0011-R1A-SM-HMTC2	Male	62	Brain - Hippocampus	14	3863.38
										GTEX-WZTO-0011-R1B-SM-HMTBG	Male	44	Brain - Hippocampus	14	3831.66
										GTEX-XOTO-0011-R1B-SM-HZ4FH	Male	59	Brain - Hippocampus	14	3789.06
										GTEX-VJWN-0011-R1A-SM-HMTDB	Female	58	Brain - Hippocampus	14	3754.52
										GTEX-OXRO-0011-R1A-SM-HMTCH	Female	62	Brain - Hippocampus	14	3675.4
										GTEX-XLM4-0011-R1A-SM-HZ4EZ	Male	64	Brain - Hippocampus	14	3556.81
										GTEX-OXRN-0011-R1A-SM-HMTDK	Male	59	Brain - Hippocampus	14	3516.66
										GTEX-NPJ7-0011-R1a-SM-HMTCV	Female	68	Brain - Hippocampus	14	3254.8
										GTEX-P44H-0011-R1A-SM-HMTCR	Male	43	Brain - Hippocampus	14	3216.99
										GTEX-11PRG-0011-R1b-SM-HZ4OT	Male	54	Brain - Hippocampus	14	3122.39
										GTEX-WHSE-0011-R1A-SM-HMTB5	Male	20	Brain - Hippocampus	14	3058.96
										GTEX-P44G-0011-R1A-SM-HZ57P	Male	34	Brain - Hippocampus	14	3032.21
										GTEX-PVOW-0011-R1A-SM-HMTCX	Male	40	Brain - Hippocampus	14	2835.88
										GTEX-13SLX-0011-R1a-SM-HZ4O3	Female	57	Brain - Hippocampus	14	2825.45
										GTEX-WVLH-0011-R1B-SM-HZ3BN	Male	58	Brain - Hippocampus	14	2742.62
										GTEX-NPJ8-0011-R1a-SM-HMTCK	Male	40	Brain - Hippocampus	14	2616.25
										GTEX-UTHO-0011-R1A-SM-HMTDI	Male	68	Brain - Hippocampus	14	2596.57
										GTEX-N7MT-0011-R1a-SM-HMTDJ	Female	68	Brain - Hippocampus	14	2409.3
										GTEX-RU72-0011-R1A-SM-HMTC7	Female	59	Brain - Hippocampus	14	2370.03
										GTEX-Q2AG-0011-R1A-SM-HMTCT	Female	42	Brain - Hippocampus	14	2361.05
										GTEX-WWYW-0011-R1A-SM-HMTDG	Female	52	Brain - Hippocampus	14	2314.33
										GTEX-QMR6-0011-R1A-SM-HMTBK	Male	59	Brain - Hippocampus	14	2083.92
										GTEX-X261-0011-R1A-SM-HMTC3	Male	56	Brain - Hippocampus	14	1990.81
										GTEX-N7MS-0011-R1a-SM-HMTCQ	Male	61	Brain - Hippocampus	14	1933.33
										GTEX-X4EP-0011-R1A-SM-HMTC6	Female	63	Brain - Hippocampus	14	1758.89
										GTEX-XMD1-0011-R1A-SM-HMTCP	Male	67	Brain - Hippocampus	14	1754.02
										GTEX-OHPN-0011-R1A-SM-HMTCI	Female	61	Brain - Hippocampus	14	1372.62
										GTEX-X4XX-0011-R1B-SM-HMTD5	Male	69	Brain - Hippocampus	14	1266.28
										GTEX-PWO3-0011-R1A-SM-HMTCY	Female	69	Brain - Hippocampus	14	1098.91
										GTEX-WL46-0011-R1A-SM-HMTBV	Male	53	Brain - Hippocampus	14	968.808
										GTEX-1LB8K-1826-SM-HZCZ1	Male	NA	Kidney - Cortex	15	5937.94
										GTEX-VJWN-2026-SM-HZ3EZ	Female	58	Kidney - Cortex	15	5672.04
										GTEX-131XH-1526-SM-HZ549	Male	53	Kidney - Cortex	15	5189.66
										GTEX-ZYFD-1526-SM-HZE5K	Male	55	Kidney - Cortex	15	5110.16
										GTEX-X4XY-2326-SM-HZ4DX	Male	62	Kidney - Cortex	15	4816.24
										GTEX-13SLX-1526-SM-HZE5D	Female	57	Kidney - Cortex	15	4481.02
										GTEX-1F6IF-1626-SM-HZ598	Male	63	Kidney - Cortex	15	4408.98
										GTEX-WVLH-2026-SM-HZ41Q	Male	58	Kidney - Cortex	15	4207.37
										GTEX-N7MS-1626-SM-HZ7KN	Male	61	Kidney - Cortex	15	3840.04
										GTEX-13OW5-2026-SM-HZ531	Male	62	Kidney - Cortex	15	3671.08
										GTEX-YFC4-1926-SM-HZ55D	Female	47	Kidney - Cortex	15	3641.07
										GTEX-X261-1126-SM-HZ4CT	Male	56	Kidney - Cortex	15	3597.62
										GTEX-X62O-1926-SM-HZ4DK	Male	54	Kidney - Cortex	15	3548.92
										GTEX-T6MN-1826-SM-HZ3A5	Male	51	Kidney - Cortex	15	3427.86
										GTEX-WL46-1926-SM-HZ42L	Male	53	Kidney - Cortex	15	3304.11
										GTEX-1GMR8-2626-SM-HZ57B	Female	51	Kidney - Cortex	15	3242.02
										GTEX-1LKK1-2326-SM-HZCZE	Female	NA	Kidney - Cortex	15	3026.18
										GTEX-X4EP-1926-SM-HZ42W	Female	63	Kidney - Cortex	15	3000.72
										GTEX-WRHU-0526-SM-HZ42M	Female	56	Kidney - Cortex	15	2846.58
										GTEX-15DDE-2126-SM-HZE5H	Female	56	Kidney - Cortex	15	2797.78
										GTEX-ZAJG-2226-SM-HZ52C	Female	58	Kidney - Cortex	15	2794.73
										GTEX-13NZ8-2226-SM-HZD16	Female	69	Kidney - Cortex	15	2792.57
										GTEX-X4EO-1826-SM-HZ4CS	Female	67	Kidney - Cortex	15	2770.38
										GTEX-1JN6P-1526-SM-HZ7JQ	Male	NA	Kidney - Cortex	15	2698.06
										GTEX-P44G-1826-SM-HZ7ID	Male	34	Kidney - Cortex	15	2687.61
										GTEX-RU72-1826-SM-HYXN5	Female	59	Kidney - Cortex	15	2662.39
										GTEX-XOT4-1726-SM-HZ4G7	Female	68	Kidney - Cortex	15	2638.38
										GTEX-1JN1M-1626-SM-HZ7JM	Female	NA	Kidney - Cortex	15	2608.93
										GTEX-T5JC-1526-SM-HZ3AX	Male	27	Kidney - Cortex	15	2519.97
										GTEX-UTHO-2326-SM-HZ3FK	Male	68	Kidney - Cortex	15	2347.46
										GTEX-S7SE-1926-SM-HZ3BQ	Male	58	Kidney - Cortex	15	2340.37
										GTEX-T2IS-1726-SM-HZ3C5	Female	24	Kidney - Cortex	15	2326.13
										GTEX-1MJK2-2126-SM-HZCZ8	Male	NA	Kidney - Cortex	15	2118.95
										GTEX-1J1OQ-1426-SM-HZ6A2	Female	NA	Kidney - Cortex	15	1971.67
										GTEX-XOTO-1526-SM-HZ4G6	Male	59	Kidney - Cortex	15	1958.21
										GTEX-15SHU-2026-SM-HZ52Z	Female	42	Kidney - Cortex	15	1947.94
										GTEX-15RJE-1526-SM-HZE58	Male	48	Kidney - Cortex	15	1894.66
										GTEX-SN8G-1926-SM-HZ3A1	Female	52	Kidney - Cortex	15	1727.3
										GTEX-XMD2-2026-SM-HZ4G8	Female	66	Kidney - Cortex	15	1720.65
										GTEX-W5X1-1626-SM-HZ413	Female	48	Kidney - Cortex	15	1663.81
										GTEX-19HZE-1826-SM-HZ56J	Female	70	Kidney - Cortex	15	1654.6
										GTEX-113JC-0626-SM-HZ55Z	Female	53	Kidney - Cortex	15	1507.65
										GTEX-X4XX-2326-SM-HZ4CP	Male	69	Kidney - Cortex	15	1350.94
										GTEX-12ZZW-2126-SM-HZ55C	Male	57	Kidney - Cortex	15	1349.93
										GTEX-WWYW-2226-SM-HZ428	Female	52	Kidney - Cortex	15	1297.29
										GTEX-X585-2126-SM-HZ4CW	Male	56	Kidney - Cortex	15	1166.55
										GTEX-ZYY3-2326-SM-HZ55Y	Female	67	Kidney - Cortex	15	1127.9
										GTEX-WYBS-2226-SM-HZ4CL	Female	67	Kidney - Cortex	15	1012.83
										GTEX-1LH75-1326-SM-HZD1J	Female	NA	Kidney - Cortex	15	936.604
										GTEX-13112-2126-SM-HZ56F	Male	52	Kidney - Cortex	15	763.05
										GTEX-PWO3-0011-R9A-SM-HZ58Q	Female	69	Brain - Spinal cord (cervical c-1)	16	6900.37
										GTEX-Q2AG-0011-R9A-SM-HZ58N	Female	42	Brain - Spinal cord (cervical c-1)	16	4775.22
										GTEX-113JC-0011-R9a-SM-HZ7KP	Female	53	Brain - Spinal cord (cervical c-1)	16	4481.33
										GTEX-NPJ7-0011-R9a-SM-HZ584	Female	68	Brain - Spinal cord (cervical c-1)	16	3116.22
										GTEX-RU72-0011-R9A-SM-HZ57G	Female	59	Brain - Spinal cord (cervical c-1)	16	3019.57
										GTEX-11OF3-0011-R9b-SM-HZ7KQ	Male	63	Brain - Spinal cord (cervical c-1)	16	2777.82
										GTEX-OHPN-0011-R9A-SM-HZ56U	Female	61	Brain - Spinal cord (cervical c-1)	16	2753.72
										GTEX-T2IS-0011-R9A-SM-HZ7KS	Female	24	Brain - Spinal cord (cervical c-1)	16	2561.73
										GTEX-OXRO-0011-R9A-SM-HZD1A	Female	62	Brain - Spinal cord (cervical c-1)	16	1991.47
										GTEX-X4EP-0011-R9B-SM-HZ4DF	Female	63	Brain - Spinal cord (cervical c-1)	16	1950
										GTEX-VJWN-0011-R9A-SM-HYXM3	Female	58	Brain - Spinal cord (cervical c-1)	16	1868.39
										GTEX-OXRN-0011-R9A-SM-HZ53W	Male	59	Brain - Spinal cord (cervical c-1)	16	1839.43
										GTEX-WVLH-0011-R9A-SM-HZ3EX	Male	58	Brain - Spinal cord (cervical c-1)	16	1742.25
										GTEX-NL4W-0011-R9a-SM-HZ52T	Male	53	Brain - Spinal cord (cervical c-1)	16	1713.1
										GTEX-RNOR-0011-R9A-SM-HZ571	Female	52	Brain - Spinal cord (cervical c-1)	16	1652.19
										GTEX-NPJ8-0011-R9a-SM-HZ57Y	Male	40	Brain - Spinal cord (cervical c-1)	16	1557.17
										GTEX-WL46-0011-R9A-SM-HZ3DY	Male	53	Brain - Spinal cord (cervical c-1)	16	1484.93
										GTEX-XOTO-0011-R9A-SM-HZ4MP	Male	59	Brain - Spinal cord (cervical c-1)	16	1308.77
										GTEX-NL3G-0011-R9a-SM-HZ58A	Female	67	Brain - Spinal cord (cervical c-1)	16	1224.11
										GTEX-XLM4-0011-R9A-SM-HZ4F6	Male	64	Brain - Spinal cord (cervical c-1)	16	1109.27
										GTEX-XMD1-0011-R9A-SM-HZ4MJ	Male	67	Brain - Spinal cord (cervical c-1)	16	1003.75
										GTEX-139TT-1226-SM-HQTZ6	Male	60	Liver	17	9440.28
										GTEX-1F6RS-1326-SM-HQU4T	Female	63	Liver	17	5534.34
										GTEX-11TUW-1726-SM-HQTYC	Male	66	Liver	17	5480.25
										GTEX-VJWN-1526-SM-HQU4G	Female	58	Liver	17	4839.81
										GTEX-183WM-1226-SM-HQTZW	Female	70	Liver	17	4473.96
										GTEX-16MT8-2126-SM-HQU1Q	Female	66	Liver	17	3966.97
										GTEX-TKQ2-1726-SM-HQU3W	Male	50	Liver	17	3919.49
										GTEX-WQUQ-1926-SM-HQU4L	Male	66	Liver	17	3768.57
										GTEX-11DXZ-0126-SM-HQTZR	Male	56	Liver	17	3687.34
										GTEX-11EQ9-0526-SM-HQTY2	Male	33	Liver	17	3554.15
										GTEX-12ZZY-2026-SM-HQTYL	Male	64	Liver	17	3545.56
										GTEX-12WS9-2126-SM-HQTZF	Female	59	Liver	17	3544.05
										GTEX-Z9EW-0426-SM-HSN71	Male	47	Liver	17	3482.38
										GTEX-11EQ8-0626-SM-HQTZ2	Male	69	Liver	17	3447.33
										GTEX-13O1R-2026-SM-HQTY1	Male	68	Liver	17	3429.9
										GTEX-145MF-0826-SM-HQU1N	Male	50	Liver	17	3407.59
										GTEX-SIU8-1226-SM-HQU4Q	Male	55	Liver	17	3386.2
										GTEX-ZAB5-0426-SM-HSN72	Male	52	Liver	17	3383.24
										GTEX-1212Z-0226-SM-HQTXU	Male	66	Liver	17	3327.16
										GTEX-13JVG-1526-SM-HQTY6	Male	64	Liver	17	3314.36
										GTEX-11WQK-1126-SM-HQTXL	Male	55	Liver	17	3303.31
										GTEX-13FLV-0326-SM-HQTXB	Male	50	Liver	17	3292.61
										GTEX-11GSO-0826-SM-HQTY5	Male	61	Liver	17	3268.4
										GTEX-1F48J-1726-SM-HQU5Q	Female	51	Liver	17	3201.59
										GTEX-ZF28-1726-SM-HSN7K	Male	69	Liver	17	3122.14
										GTEX-19HZE-1926-SM-HZ569	Female	70	Liver	17	3112.63
										GTEX-13VXU-0926-SM-HQTZV	Male	58	Liver	17	3030.26
										GTEX-S7SE-1326-SM-HQU48	Male	58	Liver	17	3024.4
										GTEX-139YR-0226-SM-HQTZ5	Male	53	Liver	17	3008.6
										GTEX-YEC4-0826-SM-HSN73	Male	40	Liver	17	3003.76
										GTEX-ZVP2-0626-SM-HSN76	Male	52	Liver	17	2989.75
										GTEX-UPK5-1426-SM-HQU3P	Male	49	Liver	17	2972.28
										GTEX-1497J-0726-SM-HQU24	Male	63	Liver	17	2971.36
										GTEX-11DYG-1726-SM-HQTZ4	Male	63	Liver	17	2910.9
										GTEX-11DXY-0526-SM-HQTYT	Male	62	Liver	17	2901.29
										GTEX-ZAB4-0826-SM-HSN79	Male	47	Liver	17	2896.99
										GTEX-14LZ3-0826-SM-HQU3B	Female	69	Liver	17	2880.3
										GTEX-14PHX-0526-SM-HQU1E	Male	58	Liver	17	2878.28
										GTEX-1AMFI-0826-SM-HQU53	Female	51	Liver	17	2863.37
										GTEX-1A8G7-1126-SM-HQU4P	Male	69	Liver	17	2856.46
										GTEX-YECK-1926-SM-HSN6U	Male	66	Liver	17	2829.13
										GTEX-ZWKS-1726-SM-HSN6O	Male	31	Liver	17	2773.35
										GTEX-1GF9W-0826-SM-HQU5R	Male	63	Liver	17	2769.93
										GTEX-15D1Q-1426-SM-HQU18	Male	47	Liver	17	2739.43
										GTEX-SN8G-1026-SM-HQU5Z	Female	52	Liver	17	2711.63
										GTEX-YJ89-1426-SM-HSN7M	Male	60	Liver	17	2710.94
										GTEX-12WSH-0526-SM-HQTXX	Male	59	Liver	17	2703.4
										GTEX-13QJC-0726-SM-HQU1O	Female	68	Liver	17	2695.67
										GTEX-1GN1V-1226-SM-HQU5P	Male	63	Liver	17	2690.89
										GTEX-RVPV-1926-SM-HQU4H	Male	67	Liver	17	2687.95
										GTEX-17MF6-1126-SM-HQU2L	Male	48	Liver	17	2681.92
										GTEX-14DAQ-1726-SM-HQU21	Female	63	Liver	17	2676.68
										GTEX-S7PM-1126-SM-HQU61	Male	65	Liver	17	2671.08
										GTEX-13112-1426-SM-HQTXH	Male	52	Liver	17	2660.25
										GTEX-145MG-1326-SM-HQU1G	Male	55	Liver	17	2587.91
										GTEX-ZYY3-0626-SM-HSN6I	Female	67	Liver	17	2573.73
										GTEX-13QIC-0526-SM-HQU1L	Female	65	Liver	17	2572.58
										GTEX-14E1K-0326-SM-HQU14	Male	55	Liver	17	2572.37
										GTEX-X585-1726-SM-HQU4A	Male	56	Liver	17	2539.28
										GTEX-145MI-1226-SM-HQU2O	Female	68	Liver	17	2510.93
										GTEX-1B996-1426-SM-HQU4V	Male	69	Liver	17	2505.13
										GTEX-1GF9X-0426-SM-HQU5S	Female	49	Liver	17	2501.21
										GTEX-1399Q-1426-SM-HQTYQ	Male	46	Liver	17	2498.85
										GTEX-13W46-1026-SM-HQU1U	Male	57	Liver	17	2484.85
										GTEX-11TT1-1726-SM-HQTZG	Male	22	Liver	17	2480.54
										GTEX-1A3MX-0926-SM-HQU35	Male	66	Liver	17	2478.34
										GTEX-RWSA-1426-SM-HQU4C	Male	42	Liver	17	2462.36
										GTEX-13NYC-0526-SM-HQTZP	Male	67	Liver	17	2448.11
										GTEX-ZZPT-1726-SM-HSN6Y	Male	53	Liver	17	2445.49
										GTEX-17HHE-0126-SM-HQU2N	Male	50	Liver	17	2436.47
										GTEX-1F75B-1326-SM-HQU5D	Male	57	Liver	17	2431.07
										GTEX-1477Z-0526-SM-HQU11	Male	65	Liver	17	2412.19
										GTEX-ZYW4-1926-SM-HSN6W	Male	66	Liver	17	2402.99
										GTEX-11NUK-1226-SM-HQTZ3	Male	53	Liver	17	2343.41
										GTEX-13NZA-1626-SM-HQTY9	Male	64	Liver	17	2341.71
										GTEX-14BIL-1326-SM-HQU17	Male	54	Liver	17	2339.59
										GTEX-T5JC-0926-SM-HQU4X	Male	27	Liver	17	2324.13
										GTEX-YFC4-1526-SM-HSN7D	Female	47	Liver	17	2321.48
										GTEX-1A3MW-1826-SM-HQU37	Female	61	Liver	17	2310.73
										GTEX-ZF2S-3026-SM-HSN7P	Female	53	Liver	17	2306.56
										GTEX-XMD1-1826-SM-HQU4D	Male	67	Liver	17	2295.91
										GTEX-12WSG-0626-SM-HQTXZ	Female	55	Liver	17	2284.31
										GTEX-WHSE-1826-SM-HQU4F	Male	20	Liver	17	2279.79
										GTEX-11EMC-0326-SM-HQTY3	Female	66	Liver	17	2273.71
										GTEX-1EX96-0326-SM-HQU4Z	Male	58	Liver	17	2264.26
										GTEX-14AS3-0126-SM-HQU1M	Female	48	Liver	17	2245.34
										GTEX-1B933-1226-SM-HQU4O	Female	59	Liver	17	2232.12
										GTEX-XLM4-0826-SM-HZ4GQ	Male	64	Liver	17	2229.73
										GTEX-11PRG-1626-SM-HQTXP	Male	54	Liver	17	2226.8
										GTEX-13SLX-1226-SM-HQU16	Female	57	Liver	17	2226.32
										GTEX-148VJ-0926-SM-HQU1I	Male	70	Liver	17	2225.09
										GTEX-13OVH-0926-SM-HQTYK	Male	70	Liver	17	2220.3
										GTEX-XOTO-0826-SM-HZ4BU	Male	59	Liver	17	2218.41
										GTEX-WYVS-1926-SM-HQU3O	Female	46	Liver	17	2217.72
										GTEX-131YS-1626-SM-HQTYG	Female	67	Liver	17	2198.18
										GTEX-14JG1-1626-SM-HQU2U	Male	48	Liver	17	2190.65
										GTEX-WYBS-0726-SM-HQU64	Female	67	Liver	17	2188.28
										GTEX-13QJ3-2026-SM-HQU15	Male	59	Liver	17	2179.33
										GTEX-11ZUS-2526-SM-HQTYJ	Male	37	Liver	17	2179.2
										GTEX-N7MT-0426-SM-HQU56	Female	68	Liver	17	2173.39
										GTEX-1AYD5-1126-SM-HQU55	Male	58	Liver	17	2169.67
										GTEX-15SZO-1226-SM-HQU1Y	Male	56	Liver	17	2155.7
										GTEX-S4Z8-0526-SM-HQU4I	Male	63	Liver	17	2153.42
										GTEX-11UD2-1626-SM-HQTX6	Male	59	Liver	17	2140.72
										GTEX-14BIM-1726-SM-HQU1X	Female	64	Liver	17	2135.2
										GTEX-WK11-1326-SM-HQU4J	Male	53	Liver	17	2128.04
										GTEX-1JN6P-1226-SM-HZ6A4	Male	NA	Liver	17	2126.37
										GTEX-14PJO-1726-SM-HQU1B	Male	68	Liver	17	2122.29
										GTEX-WFON-1726-SM-HQU3T	Male	43	Liver	17	2118.92
										GTEX-15RJ7-2026-SM-HQU2E	Male	49	Liver	17	2112.52
										GTEX-11WQC-0726-SM-HQTX7	Male	64	Liver	17	2112.13
										GTEX-111FC-1226-SM-HQTYA	Male	61	Liver	17	2112
										GTEX-1GTWX-1126-SM-HQU5T	Male	68	Liver	17	2088.29
										GTEX-12WSL-0226-SM-HQTYF	Male	51	Liver	17	2087.47
										GTEX-XMD2-1626-SM-HSN6Q	Female	66	Liver	17	2081.79
										GTEX-147JS-1126-SM-HQU22	Male	69	Liver	17	2073.32
										GTEX-ZVT4-0626-SM-HSN7L	Female	56	Liver	17	2069.24
										GTEX-ZYVF-1226-SM-HSN6S	Female	54	Liver	17	2063.94
										GTEX-14C38-1526-SM-HQTZZ	Male	50	Liver	17	2034.5
										GTEX-S32W-1926-SM-HQU49	Female	58	Liver	17	2025.34
										GTEX-WOFL-1526-SM-HQU4E	Male	61	Liver	17	2020.93
										GTEX-1CB4J-0726-SM-HQU57	Male	64	Liver	17	2020.61
										GTEX-13G51-0626-SM-HQTY7	Male	69	Liver	17	2017.33
										GTEX-1GMR3-1026-SM-HQU5M	Male	40	Liver	17	2012.62
										GTEX-Z93S-0726-SM-HSN6Z	Male	52	Liver	17	2009.38
										GTEX-1JN1M-1226-SM-HZ6C6	Female	NA	Liver	17	1983.71
										GTEX-14PN4-1126-SM-HQU1H	Male	56	Liver	17	1980.29
										GTEX-13PVR-0126-SM-HQU2P	Female	68	Liver	17	1973.83
										GTEX-OIZF-0826-SM-HQU51	Male	61	Liver	17	1963.76
										GTEX-17F97-2226-SM-HQU3H	Male	57	Liver	17	1957.65
										GTEX-15SKB-2126-SM-HQU2V	Male	68	Liver	17	1947.42
										GTEX-13FHO-1126-SM-HQTYE	Male	61	Liver	17	1943.3
										GTEX-13RTJ-1226-SM-HQU1S	Male	60	Liver	17	1919.02
										GTEX-13IVO-1526-SM-HQTZN	Male	70	Liver	17	1917.08
										GTEX-14ABY-0826-SM-HQU1A	Male	59	Liver	17	1911.92
										GTEX-14BIN-0326-SM-HQU26	Female	56	Liver	17	1904.98
										GTEX-13N2G-0926-SM-HQTXC	Male	60	Liver	17	1898.87
										GTEX-ZYT6-0626-SM-HSN77	Male	30	Liver	17	1887.22
										GTEX-1LH75-0926-SM-HZCZP	Female	NA	Liver	17	1885.24
										GTEX-UPJH-1626-SM-HQU62	Male	59	Liver	17	1882.2
										GTEX-15ER7-1826-SM-HQU2W	Female	28	Liver	17	1880.34
										GTEX-17HGU-1826-SM-HQU2M	Male	59	Liver	17	1880.3
										GTEX-12WSE-2226-SM-HQTZI	Male	25	Liver	17	1866.02
										GTEX-131XW-0926-SM-HQTXF	Female	51	Liver	17	1864.82
										GTEX-WVLH-2126-SM-HQU3X	Male	58	Liver	17	1860.53
										GTEX-1CAMQ-1426-SM-HQU4N	Male	48	Liver	17	1847.43
										GTEX-U8XE-1526-SM-HQU3V	Male	38	Liver	17	1845.58
										GTEX-14ASI-1626-SM-HQU31	Male	61	Liver	17	1845.03
										GTEX-ZDTS-1726-SM-HSN7J	Male	66	Liver	17	1842.42
										GTEX-1B932-1426-SM-HQU58	Female	49	Liver	17	1822.63
										GTEX-13PVQ-1526-SM-HQTYZ	Male	59	Liver	17	1818.14
										GTEX-13CF2-0626-SM-HQTZK	Male	61	Liver	17	1816.37
										GTEX-13OW5-1226-SM-HQTYB	Male	62	Liver	17	1816.11
										GTEX-13O3Q-1026-SM-HQTYX	Male	53	Liver	17	1816.11
										GTEX-ZTTD-1526-SM-HSN6N	Male	50	Liver	17	1810
										GTEX-13NYS-1226-SM-HQTXY	Male	63	Liver	17	1809.96
										GTEX-U3ZN-0226-SM-HQU47	Female	33	Liver	17	1803.95
										GTEX-145MH-2126-SM-HQU1F	Male	57	Liver	17	1803.89
										GTEX-W5X1-0126-SM-HQU3Q	Female	48	Liver	17	1802.56
										GTEX-X4EO-1126-SM-HQU3L	Female	67	Liver	17	1798.6
										GTEX-15DCD-0826-SM-HQU3J	Female	70	Liver	17	1795.56
										GTEX-13NZ9-1326-SM-HQTYV	Male	54	Liver	17	1786.01
										GTEX-17HHY-2026-SM-HQU2K	Male	59	Liver	17	1780.24
										GTEX-ZV68-1526-SM-HSN6X	Female	57	Liver	17	1778.73
										GTEX-ZVE2-1926-SM-HSN6P	Male	59	Liver	17	1765.23
										GTEX-1EU9M-0826-SM-HQU5F	Male	68	Liver	17	1764.98
										GTEX-ZVZQ-2026-SM-HSN6H	Female	62	Liver	17	1763.86
										GTEX-1GF9V-1226-SM-HQU5J	Male	62	Liver	17	1754.65
										GTEX-1F52S-1926-SM-HQU5L	Female	62	Liver	17	1746.17
										GTEX-147F4-1426-SM-HQU1J	Male	50	Liver	17	1734.77
										GTEX-11ZVC-0726-SM-HQTXD	Female	56	Liver	17	1725.94
										GTEX-13NZ8-1826-SM-HQTXE	Female	69	Liver	17	1724.91
										GTEX-16XZZ-1526-SM-HQU3F	Male	63	Liver	17	1716.85
										GTEX-17EVQ-0926-SM-HQU2I	Male	70	Liver	17	1702.21
										GTEX-15SHW-0826-SM-HQU1W	Male	64	Liver	17	1698.64
										GTEX-Y5V5-0926-SM-HSN6L	Female	61	Liver	17	1687.32
										GTEX-15G19-1226-SM-HQU28	Male	68	Liver	17	1661.82
										GTEX-U412-1426-SM-HQU3M	Male	61	Liver	17	1647.34
										GTEX-14C5O-1026-SM-HQU13	Male	65	Liver	17	1645.49
										GTEX-S33H-1626-SM-HQU4B	Male	39	Liver	17	1643.19
										GTEX-14PQA-1326-SM-HQU2F	Female	59	Liver	17	1640.55
										GTEX-132Q8-1626-SM-HQTXJ	Male	68	Liver	17	1635.99
										GTEX-1E1VI-1926-SM-HQU5H	Male	57	Liver	17	1633.01
										GTEX-139D8-2026-SM-HQTZQ	Female	34	Liver	17	1630.91
										GTEX-14C39-0426-SM-HQU1P	Male	46	Liver	17	1630.78
										GTEX-WI4N-1626-SM-HQU5U	Female	49	Liver	17	1616.8
										GTEX-12ZZZ-1326-SM-HQTY8	Male	64	Liver	17	1608.65
										GTEX-12WSF-1326-SM-HQTZS	Male	70	Liver	17	1608.05
										GTEX-1AX8Z-1026-SM-HQU46	Male	60	Liver	17	1603.86
										GTEX-13OVJ-1026-SM-HQTZO	Female	55	Liver	17	1601.73
										GTEX-12KS4-1326-SM-HQTYR	Male	36	Liver	17	1593.88
										GTEX-1GZHY-1126-SM-HQU5I	Female	51	Liver	17	1587.18
										GTEX-ZYFD-1126-SM-HSN6V	Male	55	Liver	17	1581.94
										GTEX-ZC5H-0726-SM-HSN7C	Female	41	Liver	17	1581.45
										GTEX-148VI-0626-SM-HQU1Z	Female	61	Liver	17	1578.45
										GTEX-1B8L1-0726-SM-HQU5B	Male	64	Liver	17	1574.48
										GTEX-12WSI-0226-SM-HQTXT	Male	54	Liver	17	1569.18
										GTEX-1A32A-0826-SM-HQU36	Female	55	Liver	17	1569.09
										GTEX-13FXS-1426-SM-HQTYM	Male	59	Liver	17	1564.49
										GTEX-XMD3-1626-SM-HSN6R	Female	51	Liver	17	1564.36
										GTEX-13X6K-1126-SM-HQU19	Female	61	Liver	17	1563.84
										GTEX-XOT4-0926-SM-HSN75	Female	68	Liver	17	1561.7
										GTEX-X4XX-1926-SM-HQU5E	Male	69	Liver	17	1554.4
										GTEX-13PL6-1226-SM-HQTXR	Female	44	Liver	17	1541.5
										GTEX-ZZPU-0426-SM-HSN7I	Female	50	Liver	17	1525.89
[truncated: 8,450 more rows]

## Sheet: Fig1B_MouseTissues
Murine tissue	MT-RNR1 / nuclear HK2_relative mtCN	MT-ND1 / nuclear HK2_relative mtCN	MT-RNR1 / HK2_error	MT-ND1 / HK2_error
Heart	196.335	177.546	92.0455	85.9979
Skeletal muscle	23.4907	22.0948	5.28688	4.92561
Liver	26.5223	20.6372	4.49563	3.5084
Diaphragm	22.706	20.0368	6.4269	4.59863
Brown fat	15.1478	12.1642	2.94386	2.20264
Kidney	14.6438	11.7305	4.80584	3.0485
Adrenal gland	12.4838	11.6344	2.39115	2.36395
Illium	7.73212	6.83147	3.24331	2.54284
Stomach	7.58714	6.5813	1.97042	1.75689
Jejunum	6.80842	5.81284	1.5028	1.15017
Spleen	5.11429	4.42148	1.98691	1.55869
Colon	4.93086	4.18123	0.866042	0.76655
Duodnum	4.45511	3.55042	0.87766	0.634848
Lung	3.79196	3.00383	1.37674	1.07686
Eye	2.45086	2.3342	0.411315	0.381514
Thymus	2.59942	2.28797	0.76989	0.597067
Uterus	1.69228	1.72847	0.355252	0.522783
Ovary	1.943	1.71747	0.504175	0.492841
White fat	2.01036	1.6911	0.52288	0.447295
Subcutameous fat	1	1	0.232616	0.218692

## Sheet: Fig2A_CCLE
CCLE cell line	Lineage	mtDNA copy number, mtCN = (mitochondrial genome coverage) x 2 / (nuclear genome coverage)	Relative mtCN (cell line with lowest mtCN = 1)
A549	lung	3899.23	54.171
CORL23	lung	2229.53	30.9743
NCIH2122	lung	2015.15	27.996
HCC827	lung	1872.85	26.019
NCIH1792	lung	1780.49	24.7359
SBC5	lung	1757.37	24.4147
HCC44	lung	1718.04	23.8683
NCIH1435	lung	1687.38	23.4423
NCIH1666	lung	1671.49	23.2216
NCIH226	lung	1502.09	20.8682
NCIH23	lung	1413.94	19.6435
NCIH2170	lung	1400.78	19.4607
CALU6	lung	1396.2	19.3971
NCIH1975	lung	1348.19	18.7301
NCIH460	lung	1340.24	18.6196
RERFLCMS	lung	1331.72	18.5013
PC14	lung	1320.29	18.3425
NCIH1793	lung	1312.32	18.2317
CHAGOK1	lung	1277.75	17.7515
NCIH1703	lung	1260.72	17.5149
NCIH1437	lung	1216.49	16.9004
HCC15	lung	1159.91	16.1143
NCIH1693	lung	1108.88	15.4054
NCIH2228	lung	1099.74	15.2784
NCIH838	lung	1098.69	15.2638
NCIH3255	lung	1034.39	14.3705
NCIH2066	lung	1032.41	14.343
EBC1	lung	1027.34	14.2726
NCIH1299	lung	991.7	13.7774
NCIH661	lung	968.83	13.4597
ABC1	lung	943.25	13.1043
NCIH1650	lung	881.04	12.2401
NCIH650	lung	864.12	12.005
NCIH2286	lung	845.91	11.752
SHP77	lung	830.95	11.5442
NCIH1355	lung	800.91	11.1268
NCIH2030	lung	795.6	11.0531
HCC95	lung	756.04	10.5035
HCC1833	lung	744.29	10.3402
NCIH446	lung	742.08	10.3095
NCIH146	lung	711.13	9.87955
NCIH358	lung	645.41	8.96652
NCIH522	lung	605.71	8.41498
NCIH520	lung	596.31	8.28438
NCIH1048	lung	512.91	7.12573
LK2	lung	480.39	6.67394
CALU1	lung	422.8	5.87385
CORL88	lung	410.44	5.70214
SKLU1	lung	395.83	5.49917
NCIH196	lung	286.59	3.98152
CAKI1	kidney	2805.53	38.9765
A704	kidney	1406.12	19.5349
769P	kidney	988.99	13.7398
OSRC2	kidney	874.15	12.1443
786O	kidney	827.28	11.4932
PANC1	pancreas	2078.71	28.879
DANG	pancreas	1618.07	22.4794
PATU8988T	pancreas	1417	19.686
SUIT2	pancreas	1163.37	16.1624
QGP1	pancreas	530.41	7.36885
KYSE450	oesophagus	1784	24.7847
TE1	oesophagus	1664.07	23.1185
KYSE30	oesophagus	1372.78	19.0717
KYSE70	oesophagus	1167.58	16.2209
KYSE410	oesophagus	1138.39	15.8154
TE11	oesophagus	1056.93	14.6837
KYSE180	oesophagus	800.33	11.1188
OVSAHO	ovary	1657.54	23.0278
FUOV1	ovary	1325.86	18.4198
OVCAR8	ovary	1143.66	15.8886
CAOV3	ovary	1117.13	15.52
OV56	ovary	1090.67	15.1524
OV90	ovary	1032.22	14.3404
OVCAR4	ovary	990.27	13.7576
COV362	ovary	864.7	12.0131
A2780	ovary	854.23	11.8676
JHOS2	ovary	837.27	11.632
SNU119	ovary	674.9	9.37622
IGROV1	ovary	71.98	1
JHH1	liver	1575.32	21.8855
SKHEP1	liver	1377.14	19.1323
SNU423	liver	1077.79	14.9735
SNU449	liver	887.87	12.335
JHH7	liver	493.21	6.85204
FADU	upper aerodigestive tract	1541.43	21.4147
HSC3	upper aerodigestive tract	1215.15	16.8818
SCC25	upper aerodigestive tract	1205.58	16.7488
SKMEL2	skin	1426.07	19.812
A2058	skin	1199.97	16.6709
A375	skin	1192.36	16.5652
A101D	skin	1127.79	15.6681
SKMEL30	skin	1101.57	15.3038
SKMEL5	skin	1040.77	14.4592
UACC257	skin	871.36	12.1056
IGR39	skin	772.14	10.7271
RVH421	skin	771.41	10.717
RPMI7951	skin	479.37	6.65977
WM2664	skin	453.74	6.3037
NCIN87	stomach	1404.67	19.5147
SNU1	stomach	1199.69	16.667
HGC27	stomach	1044.27	14.5078
MKN45	stomach	945.08	13.1298
IM95	stomach	911.63	12.665
MKN1	stomach	857.47	11.9126
MKN7	stomach	792.51	11.0101
AGS	stomach	778.7	10.8183
OCUM1	stomach	731.26	10.1592
NUGC3	stomach	599.95	8.33495
CAL120	breast	1342.1	18.6455
HCC1500	breast	1295.28	17.995
EFM19	breast	1200.75	16.6817
T47D	breast	1198.3	16.6477
CAMA1	breast	1183.25	16.4386
BT20	breast	1012.67	14.0688
HDQP1	breast	936.55	13.0113
CAL851	breast	878.09	12.1991
AU565	breast	877.13	12.1857
MCF7	breast	837.62	11.6368
HCC1187	breast	830.07	11.532
ZR751	breast	827.19	11.4919
HCC38	breast	807.32	11.2159
MDAMB453	breast	759.83	10.5561
EFM192A	breast	651.94	9.05724
HCC1954	breast	647.99	9.00236
MDAMB157	breast	585.69	8.13684
HCC70	breast	570.23	7.92206
HCC1937	breast	380.75	5.28966
CAL51	breast	318.98	4.43151
HT29	large intestine	1312.31	18.2316
HT115	large intestine	1278.18	17.7574
LS513	large intestine	1216.06	16.8944
SW480	large intestine	1192.09	16.5614
RKO	large intestine	1167.13	16.2146
SW48	large intestine	1164.31	16.1755
SKCO1	large intestine	1128.31	15.6753
CCK81	large intestine	951.3	13.2162
SW948	large intestine	855.51	11.8854
NCIH747	large intestine	678.09	9.42053
LS411N	large intestine	547.7	7.60906
HCT15	large intestine	500.81	6.95763
SNUC2A	large intestine	498.09	6.91984
SNGM	endometrium	1240.89	17.2394
MFE319	endometrium	888.18	12.3393
MFE280	endometrium	613.69	8.52584
HEC1A	endometrium	517.18	7.18505
MFE296	endometrium	494.05	6.86371
MSTO211H	pleura	1188.69	16.5142
NCIH2052	pleura	836.65	11.6234
KMS11	haematopoietic and lymphoid tissue	1081.33	15.0226
REC1	haematopoietic and lymphoid tissue	1024.61	14.2346
EOL1	haematopoietic and lymphoid tissue	838.28	11.646
MONOMAC1	haematopoietic and lymphoid tissue	833.19	11.5753
OPM2	haematopoietic and lymphoid tissue	555.05	7.71117
KARPAS299	haematopoietic and lymphoid tissue	446.66	6.20533
THP1	haematopoietic and lymphoid tissue	410.04	5.69658
G402	soft tissue	1076.38	14.9539
G401	soft tissue	1068.03	14.8379
KYM1	soft tissue	1012.88	14.0717
A204	soft tissue	730.92	10.1545
SKNAS	autonomic ganglia	1035.73	14.3891
DAOY	central nervous system	795.99	11.0585
SF295	central nervous system	780.46	10.8427
LN18	central nervous system	717.17	9.96346
GB1	central nervous system	705.48	9.80106
KNS81	central nervous system	602.68	8.37288
LN229	central nervous system	436.68	6.06669
RT112	urinary tract	788.98	10.9611
KU1919	urinary tract	778.46	10.8149
T24	urinary tract	465.84	6.4718
HT1376	urinary tract	423.2	5.87941
PC3	prostate	621.79	8.63837
22RV1	prostate	619.63	8.60836
8305C	thyroid	541.91	7.52862

## Sheet: Fig2D_GeneDependence
17,928 gene knockouts	Spearman correlation of Chronos score with mtDNA copy number	p value	signed p (-log10 p value for positive correlation, log10 p value for negative correlation)	Rank by signed p (descending)			Enrichr analysis on top 100 genes from column A>>	Reactome 2022>>	Index	Name	P-value	Adjusted p-value	Odds Ratio	Combined score
GPX4	0.422642	2.18533e-07	6.66048	1					1	Selenocysteine Synthesis R-HSA-2408557	8.87e-05	0.03264	12.27	114.48
UBALD2	0.37158	6.68012e-06	5.17522	2					2	Selenoamino Acid Metabolism R-HSA-2408522	0.0002696	0.04451	9.56	78.54
SLC48A1	0.358796	1.44271e-05	4.84082	3					3	Interconversion Of Nucleotide Di- And Triphosphates R-HSA-499943	0.0003628	0.04451	24.59	194.77
EIF3B	0.352245	2.11376e-05	4.67494	4					4	CHL1 Interactions R-HSA-447041	0.0008709	0.08012	58	408.65
PHLDA3	0.351338	2.22709e-05	4.65226	5					5	HDMs Demethylate Histones R-HSA-3214842	0.007439	0.3331	16.9	82.83
TTLL4	0.333661	5.97159e-05	4.22391	6					6	G1/S-Specific Transcription R-HSA-69205	0.009203	0.3331	15.02	70.42
UNC13D	0.333044	6.17405e-05	4.20943	7					7	Transcriptional Regulation Of Pluripotent Stem Cells R-HSA-452723	0.009829	0.3331	14.48	66.95
SIRT7	0.323053	0.000104941	3.97906	8					8	Metabolism Of Amino Acids And Derivatives R-HSA-71291	0.00993	0.3331	3.48	16.07
TRAF3IP2	0.320595	0.000119233	3.9236	9					9	Cargo Concentration In ER R-HSA-5694530	0.01113	0.3331	13.52	60.8
SF3B5	0.320533	0.000119619	3.9222	10					10	CaM Pathway R-HSA-111997	0.01181	0.3331	13.08	58.06
LIN28A	0.317539	0.00013954	3.8553	11
IER5L	0.317387	0.000140629	3.85193	12
GLRX3	0.312136	0.000183504	3.73635	13				KEGG 2021 Human >>	Index	Name	P-value	Adjusted p-value	Odds Ratio	Combined score
SEPSECS	0.311712	0.000187455	3.7271	14					1	Selenocompound metabolism	7.838e-05	0.007368	43.93	415.32
SLC66A3	0.311623	0.000188297	3.72516	15					2	Pyrimidine metabolism	0.002774	0.1304	11.58	68.18
PRKAR1A	0.305581	0.000254076	3.59504	16					3	Fc gamma R-mediated phagocytosis	0.01274	0.3637	6.52	28.43
ERP29	0.303432	0.000282219	3.54941	17					4	Primary immunodeficiency	0.01548	0.3637	11.26	46.94
CNIH3	0.300876	0.000319438	3.49561	18					5	Purine metabolism	0.02695	0.5066	4.85	17.54
SIX5	0.300505	0.000325201	3.48785	19					6	Glutathione metabolism	0.03306	0.5179	7.36	25.11
EEFSEC	0.299504	0.00034124	3.46694	20					7	Aminoacyl-tRNA biosynthesis	0.04317	0.5797	6.33	19.88
CD300C	0.299477	0.000341679	3.46638	21					8	p53 signaling pathway	0.05172	0.6077	5.7	16.88
OPN3	0.299138	0.000347291	3.45931	22					9	Tuberculosis	0.06158	0.6136	3.45	9.61
CMTM6	0.297203	0.000380928	3.41916	23					10	Transcriptional misregulation in cancer	0.07174	0.6136	3.23	8.5
ASPA	0.295451	0.000413951	3.38305	24
PGP	0.294428	0.000434446	3.36206	25
ZRANB1	0.292104	0.000484513	3.31469	26
PFN3	0.290214	0.000529108	3.27646	27
COL26A1	0.295245	0.000593989	3.22622	28
ADAMTS17	0.287694	0.00059446	3.22588	29
ZC3H7B	0.286277	0.000634376	3.19765	30
RPUSD1	0.283994	0.00070394	3.15246	31
KDM5D	0.290795	0.000717883	3.14395	32
LRATD2	0.281929	0.0007728	3.11193	33
TIGD4	0.280383	0.000828361	3.08178	34
PLB1	0.279954	0.000844414	3.07344	35
HECTD3	0.279333	0.000868163	3.0614	36
FBXW11	0.278498	0.00090108	3.04524	37
DPY19L3	0.277153	0.000956474	3.01933	38
LRRFIP1	0.277032	0.000961592	3.01701	39
GALR2	0.276389	0.000989316	3.00466	40
FCGR1A	0.282997	0.000994411	3.00243	41
KDM5B	0.275397	0.00103349	2.98569	42
SMCO2	0.273292	0.00113326	2.94567	43
E2F6	0.279706	0.00113835	2.94373	44
SETD3	0.27125	0.0012384	2.90714	45
DCTD	0.270294	0.00129063	2.8892	46
METRNL	0.267831	0.00143451	2.8433	47
MROH1	0.267079	0.00148129	2.82936	48
SFN	0.266446	0.00152174	2.81766	49
ZNF774	0.266107	0.00154385	2.81139	50
AK9	0.265713	0.00156982	2.80415	51
WDR81	0.264006	0.00168721	2.77283	52
SELENOW	0.263948	0.00169134	2.77177	53
COL18A1	0.263658	0.00171214	2.76646	54
TMED2	0.263622	0.00171472	2.76581	55
SS18	0.263524	0.00172182	2.76401	56
ZFP42	0.263457	0.00172668	2.76279	57
BCL6	0.262067	0.00183024	2.73749	58
GUCY2C	0.261595	0.00186669	2.72893	59
SPHK1	0.261459	0.00187727	2.72647	60
RPS4Y1	0.266712	0.00191546	2.71773	61
ERCC6L2	0.259766	0.0020142	2.6959	62
OSBPL5	0.259636	0.00202505	2.69357	63
PPP1R27	0.259458	0.00204009	2.69035	64
KRTAP5-10	0.259356	0.00208723	2.68043	65
RRM2	0.258899	0.00208775	2.68032	66
SMIM13	0.258524	0.00212034	2.67359	67
CHD3	0.258041	0.00216292	2.66496	68
GLRX2	0.257983	0.0021681	2.66392	69
YAE1	0.257956	0.00217049	2.66344	70
EID2	0.257929	0.00217289	2.66296	71
CHRD	0.257482	0.00221317	2.65499	72
LEMD3	0.257183	0.00224054	2.64965	73
SRPRA	0.256508	0.00230335	2.63764	74
GDF7	0.255838	0.00236732	2.62574	75
HSPA8	0.254913	0.00245823	2.60938	76
ISCA2	0.254216	0.00252882	2.59708	77
CYBRD1	0.253354	0.0026187	2.58191	78
UFL1	0.252433	0.0027178	2.56578	79
CHST12	0.252076	0.00275719	2.55953	80
PSTK	0.251566	0.00281421	2.55064	81
FAM43B	0.251539	0.00281724	2.55018	82
RAB5A	0.251285	0.00284618	2.54574	83
TREX1	0.251276	0.0028472	2.54558	84
LCN1	0.2559	0.00290604	2.5367	85
CNTN6	0.250212	0.00297099	2.5271	86
MLST8	0.24981	0.00301905	2.52013	87
SEPHS2	0.249395	0.00306945	2.51294	88
GATA6	0.249252	0.00308696	2.51047	89
HOXB3	0.249207	0.00309246	2.5097	90
PTPRC	0.253239	0.00321274	2.49312	91
ESX1	0.247871	0.0032608	2.48668	92
ABHD17C	0.247504	0.00330839	2.48038	93
WDR90	0.2467	0.00341506	2.4666	94
UNG	0.24662	0.00342589	2.46523	95
RNF157	0.246436	0.00345069	2.46209	96
CAMKK1	0.246128	0.00349278	2.45683	97
ITSN1	0.245842	0.00353224	2.45195	98
AP3S2	0.245435	0.00358903	2.44502	99
GPR78	0.245234	0.00361742	2.4416	100
SPINK9	0.244671	0.00369798	2.43204	101
IRX5	0.24397	0.00380061	2.42015	102
EYA2	0.243536	0.00386529	2.41282	103
FGF7	0.243478	0.00387404	2.41184	104
RILPL1	0.243398	0.00388617	2.41048	105
MRI1	0.243014	0.00394463	2.40399	106
TTBK2	0.242929	0.00395765	2.40256	107
ZBTB46	0.242437	0.00403379	2.39429	108
DKK3	0.242129	0.00408222	2.3891	109
IRS4	0.242106	0.00408575	2.38873	110
BATF3	0.24203	0.00409778	2.38745	111
OR2H1	0.242292	0.00411559	2.38557	112
IL20RB	0.241736	0.00414475	2.3825	113
CR1	0.246129	0.00418225	2.37859	114
MAP3K21	0.241347	0.00420741	2.37599	115
CAV3	0.241208	0.00422994	2.37367	116
MTFP1	0.241204	0.00423067	2.37359	117
TTYH2	0.240752	0.00430484	2.36604	118
FEV	0.240578	0.00433379	2.36313	119
ZC3H15	0.239975	0.00443536	2.35307	120
CAPS2	0.239971	0.00443612	2.353	121
ANPEP	0.239506	0.00451582	2.34526	122
PABPC1	0.239416	0.0045313	2.34378	123
CHTF18	0.239247	0.00456083	2.34096	124
PI16	0.239139	0.00457957	2.33918	125
RBMX	0.238786	0.00464175	2.33332	126
TMC6	0.238724	0.00465285	2.33228	127
RPS3	0.238384	0.0047135	2.32666	128
SAXO2	0.238344	0.00472073	2.32599	129
PRTN3	0.238322	0.00472475	2.32562	130
C9orf72	0.238125	0.00476027	2.32237	131
NUDT14	0.237937	0.00479439	2.31927	132
FAR1	0.237468	0.00488066	2.31152	133
DYRK1A	0.237146	0.00494062	2.30622	134
MT1E	0.237012	0.00496579	2.30401	135
FBXL6	0.236905	0.00498602	2.30225	136
TRHDE	0.236744	0.00501649	2.2996	137
REL	0.236619	0.00504031	2.29754	138
POU3F2	0.236284	0.0051046	2.29204	139
SLC19A2	0.235855	0.00518796	2.285	140
CCT4	0.235185	0.00532065	2.27404	141
PDCD4	0.234899	0.00537818	2.26936	142
GMNC	0.234702	0.00541806	2.26616	143
P3H3	0.238898	0.00543382	2.2649	144
EMP3	0.234622	0.00543445	2.26484	145
UHRF2	0.234564	0.00544631	2.2639	146
LAMA5	0.234045	0.0055532	2.25546	147
KRT8	0.238167	0.00557757	2.25355	148
ATP9B	0.233522	0.0056629	2.24696	149
TRMO	0.233098	0.00575339	2.24008	150
SAR1A	0.232553	0.00587149	2.23125	151
SSUH2	0.23253	0.00587637	2.23089	152
EDEM1	0.232231	0.00594219	2.22605	153
RIMKLA	0.232195	0.0059501	2.22548	154
CCDC28A	0.236054	0.00601235	2.22096	155
OR14C36	0.23217	0.00602984	2.21969	156
C8orf82	0.231807	0.00603665	2.2192	157
MFSD3	0.231789	0.00604066	2.21892	158
GPR12	0.231714	0.00605752	2.21771	159
AMELY	0.235297	0.0061754	2.20933	160
TRPC6	0.23119	0.00617624	2.20928	161
INPP5F	0.23064	0.00630308	2.20045	162
RNF34	0.230533	0.00632809	2.19873	163
PKD1L2	0.234449	0.00636278	2.19635	164
RASD1	0.230319	0.00637839	2.19529	165
RPL36	0.23031	0.0063805	2.19515	166
SMIM5	0.230301	0.0063826	2.195	167
L3MBTL1	0.229943	0.00646727	2.18928	168
C19orf33	0.229832	0.00649394	2.18749	169
CITED4	0.229362	0.006607	2.18	170
TMEM205	0.229188	0.00664943	2.17722	171
WDR91	0.229108	0.0066691	2.17593	172
SDC2	0.228741	0.00675936	2.17009	173
MZT2A	0.229038	0.0067654	2.16971	174
MIA3	0.227642	0.00703668	2.15263	175
CLSTN3	0.227271	0.0071325	2.14676	176
SAC3D1	0.227173	0.00715809	2.1452	177
MMD	0.227101	0.00717675	2.14407	178
CASP9	0.227079	0.00718259	2.14372	179
CYP11A1	0.227079	0.00718259	2.14372	180
PCDHA8	0.226605	0.00730742	2.13624	181
FGFBP3	0.226578	0.00731454	2.13581	182
YBX1	0.225591	0.00758124	2.12026	183
HSPA5	0.22556	0.00758982	2.11977	184
LMX1B	0.225403	0.00763289	2.11731	185
FAHD1	0.225336	0.00765141	2.11626	186
NT5C	0.224751	0.00781486	2.10708	187
CKB	0.224644	0.00784514	2.1054	188
RNF135	0.224286	0.00794682	2.09981	189
WWP2	0.224286	0.00794682	2.09981	190
RHCG	0.224197	0.00797242	2.09841	191
ACTR2	0.224157	0.00798396	2.09778	192
GPR27	0.223911	0.00805484	2.09394	193
HSF2BP	0.223468	0.00818381	2.08704	194
UBA5	0.223294	0.00823512	2.08433	195
ASB5	0.223267	0.00824304	2.08391	196
NDUFA6	0.223245	0.00824964	2.08356	197
NHLRC4	0.222932	0.00834259	2.0787	198
CHRNA3	0.222919	0.0083466	2.07849	199
CAMK2N1	0.222692	0.00841447	2.07497	200
ATP5MD	0.222686	0.00841627	2.07488	201
GRIN1	0.222472	0.00848105	2.07155	202
EHD1	0.221958	0.00863803	2.06359	203
STARD10	0.221775	0.00869462	2.06075	204
DUSP9	0.221149	0.00889031	2.05108	205
CREB3L2	0.220953	0.00895262	2.04805	206
TGFBRAP1	0.220631	0.0090554	2.04309	207
TSPAN1	0.220135	0.0092159	2.03546	208
IPP	0.219505	0.00942339	2.02579	209
MTMR12	0.219474	0.0094338	2.02531	210
ARPC5	0.219344	0.00947703	2.02333	211
JAGN1	0.219112	0.00955497	2.01977	212
LTO1	0.218669	0.00970493	2.01301	213
P2RX4	0.218343	0.00981683	2.00803	214
TTC38	0.218035	0.00992365	2.00333	215
SMARCE1	0.217995	0.00993766	2.00272	216
MLLT3	0.217154	0.0102343	1.98994	217
GALNT11	0.217034	0.0102775	1.98811	218
PPM1E	0.21669	0.0104017	1.9829	219
YBX2	0.216578	0.0104423	1.9812	220
IL22RA1	0.216489	0.0104749	1.97985	221
SETD5	0.216288	0.0105485	1.97681	222
CARD14	0.216122	0.0106094	1.97431	223
AXL	0.216028	0.0106441	1.97289	224
AKT1	0.216006	0.0106523	1.97256	225
ABLIM1	0.215921	0.0106838	1.97127	226
SLC22A2	0.215823	0.0107204	1.96979	227
GLS	0.215488	0.0108459	1.96473	228
FOCAD	0.215063	0.0110067	1.95834	229
PHF20	0.214572	0.0111956	1.95095	230
LY86	0.214438	0.0112476	1.94894	231
ARNT2	0.214335	0.0112876	1.9474	232
YWHAZ	0.217529	0.0113414	1.94533	233
MPLKIP	0.214152	0.0113592	1.94465	234
UBTD2	0.214076	0.011389	1.94351	235
CYGB	0.214027	0.0114083	1.94278	236
JAKMIP1	0.213781	0.0115054	1.9391	237
TLL2	0.213508	0.0116139	1.93502	238
LYPD5	0.212994	0.0118209	1.92735	239
TRIB3	0.212854	0.0118778	1.92526	240
AGAP3	0.212646	0.0119631	1.92216	241
PI4KB	0.212364	0.0120791	1.91797	242
ANTXR1	0.212324	0.0120958	1.91737	243
RAB15	0.212114	0.012183	1.91424	244
PTRHD1	0.212011	0.0122259	1.91272	245
TMEM129	0.211971	0.0122428	1.91212	246
EED	0.211926	0.0122615	1.91146	247
USP53	0.211908	0.012269	1.91119	248
UTF1	0.211837	0.012299	1.91013	249
GTF2H5	0.21122	0.0125606	1.90099	250
RHOV	0.211216	0.0125625	1.90092	251
LTBP1	0.211033	0.0126412	1.89821	252
GPR132	0.21101	0.0126508	1.89788	253
FMR1	0.210863	0.0127145	1.8957	254
PDZRN3	0.210595	0.0128309	1.89174	255
EFNA3	0.210577	0.0128387	1.89148	256
KLRG2	0.210505	0.01287	1.89042	257
EPCAM	0.210286	0.012966	1.88719	258
SLC6A11	0.21026	0.0129778	1.8868	259
RPL39	0.210458	0.0130033	1.88595	260
FAM181B	0.210117	0.013041	1.88469	261
ZNRF1	0.209951	0.0131143	1.88225	262
CBLN2	0.209924	0.0131262	1.88186	263
TM4SF5	0.209799	0.013182	1.88002	264
BMI1	0.209777	0.013192	1.87969	265
LAMA4	0.209571	0.0132841	1.87667	266
CHGA	0.209563	0.0132881	1.87654	267
SNRPB	0.209563	0.0132881	1.87654	268
CHIC1	0.209281	0.0134153	1.8724	269
ONECUT2	0.209129	0.0134843	1.87017	270
SLC25A35	0.209071	0.0135108	1.86932	271
SERTM1	0.209062	0.0135149	1.86919	272
DBN1	0.20895	0.013566	1.86755	273
TUT1	0.20895	0.013566	1.86755	274
AK3	0.208714	0.0136748	1.86408	275
FOXK1	0.208548	0.0137513	1.86166	276
PDE4B	0.208387	0.013826	1.8593	277
PRRX1	0.208307	0.0138635	1.85813	278
DBX2	0.208034	0.0139912	1.85414	279
SECISBP2	0.207914	0.0140481	1.85238	280
RILP	0.207748	0.0141263	1.84997	281
GRPEL2	0.207717	0.0141412	1.84951	282
TBPL1	0.207078	0.0144475	1.84021	283
CTDNEP1	0.206966	0.0145016	1.83858	284
IL34	0.206886	0.0145407	1.83741	285
SCAMP4	0.206676	0.0146432	1.83436	286
FAM8A1	0.206064	0.0149456	1.82549	287
UBE2O	0.205997	0.014979	1.82452	288
ALYREF	0.205961	0.0149969	1.824	289
KMT5C	0.205943	0.0150058	1.82374	290
SRCIN1	0.205858	0.0150483	1.82251	291
KRTAP10-5	0.205831	0.0150618	1.82212	292
GCSAML	0.205787	0.0150842	1.82148	293
VASN	0.205787	0.0150842	1.82148	294
RAD54L2	0.205702	0.0151269	1.82025	295
MAP3K10	0.205693	0.0151314	1.82012	296
PRB4	0.208632	0.0151543	1.81946	297
ZNF85	0.208612	0.0151641	1.81918	298
FAM71A	0.205385	0.0152874	1.81567	299
COQ4	0.205277	0.015342	1.81412	300
FEM1B	0.205246	0.015358	1.81367	301
TNC	0.205201	0.0153808	1.81302	302
GP5	0.205045	0.0154609	1.81077	303
NT5C2	0.204973	0.0154976	1.80974	304
MELK	0.204884	0.0155436	1.80845	305
RPAIN	0.20471	0.0156337	1.80594	306
TMEM17	0.204334	0.0158293	1.80054	307
ZNF671	0.20433	0.0158317	1.80047	308
TLE2	0.204089	0.0159585	1.79701	309
DLL1	0.203964	0.0160247	1.79521	310
GPC4	0.203861	0.0160792	1.79374	311
NEDD9	0.203695	0.0161672	1.79137	312
CPLANE2	0.203168	0.0164507	1.78382	313
WRNIP1	0.202802	0.0166502	1.77858	314
C1orf43	0.202681	0.0167164	1.77686	315
FSTL3	0.202659	0.0167287	1.77654	316
HDAC1	0.202632	0.0167434	1.77616	317
PTH1R	0.202449	0.0168444	1.77354	318
EMX2	0.202426	0.0168568	1.77322	319
ITIH3	0.202395	0.0168741	1.77278	320
OPN1SW	0.202252	0.0169535	1.77074	321
LDHD	0.201975	0.0171081	1.7668	322
STC2	0.201792	0.0172111	1.76419	323
LPCAT1	0.201479	0.0173883	1.75974	324
TBC1D13	0.201014	0.017654	1.75316	325
COL20A1	0.200822	0.017765	1.75044	326
ONECUT3	0.2008	0.0177779	1.75012	327
TRIM7	0.200715	0.0178272	1.74892	328
ZBTB33	0.200494	0.0179561	1.74579	329
FHL1	0.200478	0.0179652	1.74557	330
UNK	0.200465	0.017973	1.74538	331
HOXA10	0.200268	0.0180884	1.7426	332
HSBP1L1	0.200232	0.0181094	1.7421	333
HSPB1	0.200192	0.0181331	1.74153	334
AP2A1	0.200112	0.0181806	1.74039	335
HTR1D	0.200071	0.0182044	1.73982	336
PSMD3	0.199942	0.0182811	1.738	337
RDH14	0.199473	0.0185615	1.73139	338
PIK3CD	0.199343	0.0186396	1.72956	339
GALNT4	0.199106	0.0187831	1.72623	340
ETNK2	0.198901	0.0189083	1.72335	341
TMEM94	0.198847	0.0189411	1.72259	342
AQR	0.198753	0.0189986	1.72128	343
ZNF575	0.198726	0.0190151	1.7209	344
TMEM178A	0.1987	0.0190316	1.72053	345
SORCS2	0.198496	0.0191572	1.71767	346
IL33	0.198454	0.0191832	1.71708	347
ENDOD1	0.198378	0.0192302	1.71602	348
HOXA9	0.19823	0.0193219	1.71395	349
PLEKHA6	0.198181	0.0193525	1.71326	350
PPP1R42	0.198137	0.0193804	1.71264	351
KANSL1	0.197971	0.0194839	1.71032	352
LRRC8E	0.197945	0.0195007	1.70995	353
PANK2	0.197855	0.0195569	1.7087	354
ZNF816	0.197833	0.0195709	1.70839	355
RACK1	0.197802	0.0195906	1.70795	356
THAP8	0.197784	0.0196019	1.7077	357
PGAP6	0.197734	0.0196329	1.70702	358
IL18	0.197703	0.0196527	1.70658	359
TARBP1	0.197466	0.0198028	1.70327	360
LRRC14	0.197457	0.0198085	1.70315	361
IGFBP3	0.19731	0.0199025	1.70109	362
FBXO2	0.197176	0.0199883	1.69922	363
OPA1	0.197122	0.0200228	1.69848	364
ACAP2	0.197095	0.02004	1.6981	365
KCMF1	0.197082	0.0200486	1.69792	366
MOK	0.197037	0.0200773	1.69729	367
RPLP1	0.197037	0.0200773	1.69729	368
FXYD6	0.196868	0.0201869	1.69493	369
H4C7	0.196832	0.02021	1.69443	370
LDLRAP1	0.196747	0.0202651	1.69325	371
CACFD1	0.19668	0.0203086	1.69232	372
FAM216A	0.196622	0.0203464	1.69151	373
C17orf64	0.196488	0.0204339	1.68965	374
HMX3	0.196278	0.0205715	1.68673	375
CISD2	0.196179	0.0206362	1.68537	376
ABCC6	0.1988	0.0206419	1.68525	377
TSPAN8	0.196001	0.0207544	1.68289	378
NDUFA12	0.195965	0.020778	1.6824	379
BTBD2	0.195867	0.0208433	1.68103	380
ACACB	0.195858	0.0208493	1.68091	381
NUS1	0.195849	0.0208552	1.68079	382
PCDH12	0.195818	0.020876	1.68035	383
FBXO31	0.195697	0.0209565	1.67868	384
METTL26	0.195688	0.0209625	1.67856	385
UBXN7	0.195496	0.0210912	1.6759	386
OSBPL11	0.195424	0.0211392	1.67491	387
UTS2B	0.195424	0.0211392	1.67491	388
PITHD1	0.195406	0.0211513	1.67466	389
AMACR	0.195402	0.0211543	1.6746	390
ZNF565	0.195299	0.0212236	1.67318	391
CTXN1	0.195187	0.0212991	1.67164	392
GABARAP	0.19508	0.0213719	1.67016	393
NCF2	0.195067	0.021381	1.66997	394
SRMS	0.19479	0.02157	1.66615	395
CCDC42	0.194754	0.0215945	1.66566	396
TNPO3	0.193994	0.0221206	1.6552	397
DUT	0.193954	0.0221488	1.65465	398
TMEM50A	0.193905	0.0221833	1.65397	399
MT1B	0.19382	0.0222429	1.65281	400
RUNX1	0.193646	0.0223657	1.65042	401
PNPLA3	0.193561	0.0224258	1.64925	402
SLC27A2	0.193539	0.0224416	1.64895	403
PPFIA4	0.196018	0.022481	1.64818	404
APOB	0.193382	0.0225526	1.6468	405
ANKRD37	0.19327	0.0226322	1.64527	406
SCARF2	0.193186	0.0226929	1.64411	407
MYL1	0.193127	0.0227345	1.64331	408
SEC14L1	0.193038	0.0227986	1.64209	409
CDKN2AIPNL	0.192971	0.0228468	1.64117	410
TCP1	0.192971	0.0228468	1.64117	411
HIVEP1	0.192931	0.0228757	1.64062	412
HECTD1	0.192801	0.0229692	1.63885	413
ARL16	0.195225	0.0230299	1.63771	414
FTL	0.192614	0.0231053	1.63629	415
FCN1	0.192502	0.0231865	1.63476	416
NDUFB8	0.191876	0.0236463	1.62624	417
CCNG1	0.191782	0.0237159	1.62496	418
MED9	0.191782	0.0237159	1.62496	419
CDAN1	0.191778	0.0237192	1.6249	420
WDSUB1	0.191747	0.0237425	1.62447	421
C1QTNF8	0.191715	0.0237657	1.62405	422
DIPK1C	0.191689	0.0237857	1.62368	423
TAF5	0.191546	0.0238924	1.62174	424
C15orf61	0.19147	0.0239493	1.62071	425
CFAP298	0.191447	0.023966	1.6204	426
STK3	0.191371	0.024023	1.61937	427
MRPS30	0.191206	0.0241475	1.61713	428
MT1F	0.190951	0.0243403	1.61367	429
FAM185A	0.190889	0.0243879	1.61283	430
EIF3G	0.190683	0.0245447	1.61004	431
RPS10	0.193113	0.024551	1.60993	432
CCDC50	0.190616	0.0245961	1.60913	433
PLEKHF2	0.1905	0.0246853	1.60756	434
CLIP1	0.19046	0.0247162	1.60702	435
CYP39A1	0.190402	0.024761	1.60623	436
LCP2	0.190402	0.024761	1.60623	437
JRKL	0.190384	0.0247747	1.60599	438
TMEM231	0.190321	0.024823	1.60515	439
NEK9	0.190281	0.0248541	1.6046	440
FAM174B	0.190259	0.0248714	1.6043	441
NOTUM	0.189906	0.0251459	1.59953	442
POU3F4	0.189843	0.0251948	1.59869	443
ZNHIT2	0.189807	0.0252228	1.59821	444
DHRS7	0.189419	0.0255288	1.59297	445
LGALS2	0.189419	0.0255288	1.59297	446
OSBPL6	0.189414	0.0255324	1.59291	447
PRG2	0.189392	0.0255501	1.59261	448
IFT81	0.189159	0.0257346	1.58948	449
RPL6	0.191488	0.0257797	1.58872	450
DCAF12L2	0.189003	0.0258595	1.58738	451
IFITM1	0.189138	0.0259057	1.58661	452
SF3B1	0.188815	0.0260101	1.58486	453
SPOCK3	0.188775	0.0260424	1.58432	454
SLC25A33	0.188766	0.0260496	1.5842	455
HYI	0.188565	0.0262119	1.5815	456
SFXN1	0.188565	0.0262119	1.5815	457
AQP11	0.188507	0.026259	1.58072	458
PDE4DIP	0.188489	0.0262735	1.58048	459
CTF1	0.188467	0.0262916	1.58018	460
CLUH	0.188409	0.0263388	1.5794	461
CFHR2	0.188243	0.0264735	1.57719	462
MFNG	0.188243	0.0264735	1.57719	463
PRRG3	0.188243	0.0264735	1.57719	464
GREM2	0.188092	0.0265977	1.57516	465
ETFRF1	0.188237	0.0266339	1.57457	466
IKBKG	0.187873	0.0267777	1.57223	467
BCAT1	0.187855	0.0267925	1.57199	468
RAD9B	0.187788	0.0268478	1.57109	469
CDCA4	0.187779	0.0268552	1.57097	470
B4GALT1	0.187761	0.0268699	1.57073	471
CCDC151	0.18773	0.0268958	1.57032	472
PARPBP	0.187712	0.0269106	1.57008	473
PIK3CB	0.187578	0.0270218	1.56829	474
CD28	0.187564	0.0270329	1.56811	475
FXYD5	0.187524	0.0270663	1.56757	476
PI4K2B	0.187484	0.0270998	1.56703	477
ODF3B	0.187296	0.0272565	1.56453	478
INPP5B	0.18705	0.0274629	1.56125	479
RPLP2	0.186863	0.0276213	1.55876	480
LDHAL6B	0.186586	0.0278567	1.55507	481
TLR2	0.18655	0.0278872	1.5546	482
KITLG	0.186411	0.0280056	1.55276	483
ADRA2C	0.186407	0.0280094	1.5527	484
BTBD7	0.186349	0.0280592	1.55192	485
PRIMPOL	0.186322	0.0280822	1.55157	486
CSF3	0.186045	0.0283209	1.54789	487
ATP1A4	0.185929	0.0284215	1.54635	488
SKIL	0.185911	0.028437	1.54612	489
ARNTL	0.185763	0.0285652	1.54416	490
ARHGAP45	0.185714	0.0286081	1.54351	491
CCDC172	0.185701	0.0286198	1.54333	492
ELFN2	0.185643	0.0286705	1.54256	493
ZFPM1	0.185638	0.0286744	1.54251	494
RAB11B	0.185607	0.0287018	1.54209	495
C17orf99	0.1855	0.0287957	1.54067	496
LY6E	0.185442	0.0288467	1.5399	497
LGI3	0.185437	0.0288506	1.53985	498
PAN3	0.18525	0.0290159	1.53736	499
ZNF768	0.18525	0.0290159	1.53736	500
FGF2	0.185174	0.029083	1.53636	501
SMDT1	0.185075	0.02917	1.53506	502
ZACN	0.184973	0.0292613	1.53371	503
ULK1	0.184834	0.0293847	1.53188	504
CPXM1	0.184821	0.0293966	1.5317	505
HNRNPH1	0.184816	0.0294006	1.53164	506
BLOC1S3	0.184794	0.0294206	1.53135	507
CCDC85C	0.1847	0.0295045	1.53011	508
ZC2HC1C	0.184418	0.0297575	1.5264	509
DMWD	0.184405	0.0297696	1.52623	510
DMRT2	0.18432	0.0298462	1.52511	511
VWDE	0.184235	0.0299231	1.52399	512
TMEM254	0.184217	0.0299398	1.52375	513
TNFRSF10C	0.184141	0.0300082	1.52276	514
SNAI3	0.184124	0.0300245	1.52252	515
ZNF408	0.183936	0.0301954	1.52006	516
CLPTM1L	0.183851	0.030273	1.51894	517
AP3B2	0.183453	0.0306389	1.51373	518
RBM15B	0.183364	0.0307216	1.51256	519
SSTR5	0.18335	0.030734	1.51238	520
SAR1B	0.183324	0.0307589	1.51203	521
EFTUD2	0.183082	0.0309834	1.50887	522
OR52W1	0.18319	0.0310482	1.50796	523
STUB1	0.182984	0.0310753	1.50759	524
DBP	0.182854	0.0311967	1.50589	525
CNNM3	0.182756	0.0312891	1.50461	526
MT3	0.182408	0.0316186	1.50006	527
PLAAT1	0.184541	0.0316508	1.49961	528
RS1	0.182332	0.0316908	1.49907	529
MSRB1	0.182037	0.0319725	1.49522	530
ISG20	0.181997	0.0320111	1.4947	531
C2CD4B	0.181912	0.0320926	1.49359	532
ZBTB42	0.181835	0.0321661	1.4926	533
C9orf64	0.181822	0.0321787	1.49243	534
MYADML2	0.181675	0.032321	1.49051	535
GIT1	0.181661	0.032334	1.49034	536
SIK1	0.181644	0.0323513	1.49011	537
ADAMTS2	0.181599	0.0323946	1.48953	538
KRTCAP3	0.181581	0.0324119	1.4893	539
ANTKMT	0.181568	0.0324249	1.48912	540
WSB1	0.181563	0.0324293	1.48906	541
ASIC2	0.181509	0.0324813	1.48837	542
CLEC3B	0.181215	0.0327689	1.48454	543
SDE2	0.180978	0.0330014	1.48147	544
CCNE2	0.180911	0.0330675	1.4806	545
THOC2	0.180777	0.0331999	1.47886	546
RXFP3	0.180746	0.0332305	1.47846	547
WHAMM	0.180696	0.0332796	1.47782	548
RAD18	0.180562	0.0334128	1.47609	549
TTC12	0.180522	0.0334528	1.47557	550
FREM2	0.180486	0.0334884	1.47511	551
MBNL3	0.180285	0.0336894	1.47251	552
SF3B3	0.180209	0.0337656	1.47153	553
RNASEH1	0.179892	0.0340854	1.46743	554
NCOA1	0.179861	0.034117	1.46703	555
LTBP2	0.179843	0.0341351	1.4668	556
DCXR	0.179834	0.0341442	1.46668	557
MBOAT1	0.179771	0.0342076	1.46588	558
DHX32	0.179727	0.034253	1.4653	559
ZBTB47	0.179624	0.0343576	1.46398	560
BTBD16	0.179575	0.0344077	1.46334	561
TACSTD2	0.179548	0.034435	1.463	562
RAB8B	0.179534	0.0344487	1.46283	563
IFIH1	0.179512	0.0344715	1.46254	564
POMT2	0.179432	0.0345538	1.4615	565
ZNF763	0.17936	0.0346271	1.46058	566
CACNA1F	0.179248	0.0347418	1.45915	567
OR5M11	0.179168	0.0349967	1.45597	568
CHD2	0.178989	0.0350092	1.45582	569
SGSM2	0.178985	0.0350138	1.45576	570
PNPT1	0.178913	0.0350879	1.45484	571
ZFX	0.178828	0.035176	1.45375	572
SMIM21	0.178797	0.0352085	1.45335	573
PLXND1	0.17877	0.0352364	1.45301	574
CLEC3A	0.178685	0.0353249	1.45192	575
AJAP1	0.178239	0.0357935	1.4462	576
GREB1	0.178073	0.0359682	1.44408	577
TMEM151B	0.17806	0.0359824	1.44391	578
PPFIA3	0.178046	0.0359966	1.44374	579
LONP1	0.177908	0.0361437	1.44197	580
HEXD	0.17772	0.0363437	1.43957	581
NCAPD2	0.17772	0.0363437	1.43957	582
SLC9A3R1	0.177658	0.0364106	1.43877	583
C11orf42	0.177635	0.0364345	1.43849	584
SERAC1	0.177631	0.0364393	1.43843	585
NPTN	0.177559	0.0365159	1.43752	586
GAPDHS	0.177528	0.0365494	1.43712	587
APOH	0.177314	0.0367803	1.43438	588
WNT6	0.177184	0.0369203	1.43273	589
CHM	0.177045	0.0370705	1.43097	590
PHGR1	0.177204	0.0370747	1.43092	591
ARMH3	0.176983	0.0371386	1.43018	592
MLNR	0.176943	0.0371823	1.42966	593
MXD1	0.176804	0.0373334	1.4279	594
CD55	0.176782	0.0373579	1.42762	595
MAP6D1	0.176733	0.0374116	1.42699	596
CDC20	0.176648	0.0375047	1.42591	597
H2AW	0.176541	0.0376225	1.42455	598
ZNF286A	0.176389	0.0377899	1.42262	599
SPSB1	0.176348	0.0378343	1.42211	600
CCER1	0.176098	0.0381116	1.41894	601
RPL37	0.176031	0.0381862	1.41809	602
LCE1F	0.178	0.0381927	1.41802	603
OR8G5	0.176162	0.0382189	1.41772	604
BHLHA9	0.175995	0.0382261	1.41764	605
PRKD3	0.175969	0.038256	1.4173	606
DIO3	0.175647	0.0386162	1.41323	607
SYNGR3	0.175647	0.0386162	1.41323	608
SCN2B	0.175517	0.0387621	1.41159	609
KLHL35	0.175307	0.0389996	1.40894	610
MTA1	0.175061	0.039279	1.40584	611
SCARF1	0.175048	0.0392943	1.40567	612
TIGD1	0.176903	0.0393955	1.40455	613
ATG16L2	0.174896	0.039468	1.40376	614
FICD	0.174811	0.0395653	1.40269	615
TBC1D10B	0.174789	0.0395909	1.4024	616
CABP1	0.174762	0.0396217	1.40207	617
THUMPD3	0.174624	0.0397811	1.40032	618
ZBTB49	0.174557	0.0398584	1.39948	619
THRSP	0.174436	0.0399979	1.39796	620
RXFP1	0.174378	0.0400652	1.39723	621
NOG	0.174279	0.0401793	1.396	622
GATA4	0.173949	0.0405652	1.39185	623
OXTR	0.173819	0.0407173	1.39022	624
KHDRBS1	0.173757	0.0407909	1.38944	625
F13A1	0.173623	0.0409489	1.38776	626
KRT81	0.173761	0.040968	1.38755	627
PNKD	0.173567	0.0410143	1.38707	628
EEF1AKNMT	0.173426	0.0411817	1.3853	629
MAGEH1	0.173408	0.0412029	1.38507	630
ATXN3L	0.173368	0.0412506	1.38457	631
FOXF2	0.173319	0.0413091	1.38395	632
NPAS2	0.173082	0.0415916	1.38099	633
H1-8	0.172957	0.0417415	1.37943	634
TMEM62	0.172912	0.0417952	1.37887	635
MRPS34	0.172867	0.0418489	1.37832	636
SDHAF1	0.172805	0.0419242	1.37754	637
EVPL	0.172751	0.0419888	1.37687	638
C1orf174	0.172729	0.0420158	1.37659	639
PSEN2	0.172586	0.0421886	1.3748	640
FJX1	0.172546	0.0422373	1.3743	641
TAF4B	0.172497	0.0422969	1.37369	642
EIF3M	0.172488	0.0423078	1.37358	643
MELTF	0.172322	0.0425088	1.37152	644
ANGPT2	0.172246	0.0426015	1.37058	645
VWA5B2	0.172206	0.0426506	1.37007	646
RECQL	0.172094	0.0427873	1.36869	647
NUDT11	0.172189	0.0428559	1.36799	648
GUCA2A	0.171969	0.0429408	1.36713	649
PSMD7	0.171916	0.0430067	1.36646	650
AGTRAP	0.171831	0.0431113	1.36541	651
CFAP53	0.171728	0.0432382	1.36413	652
ZNF664	0.171625	0.0433653	1.36286	653
OSTN	0.171621	0.0433709	1.3628	654
PCDHB1	0.171509	0.0435095	1.36142	655
FUCA1	0.171397	0.0436485	1.36003	656
UPP2	0.171183	0.0439163	1.35737	657
SNRPF	0.170977	0.0441743	1.35483	658
KNTC1	0.17095	0.0442081	1.3545	659
FAM177A1	0.170897	0.0442756	1.35384	660
CAPN12	0.170888	0.0442869	1.35372	661
H2AC16	0.170834	0.0443546	1.35306	662
PXMP2	0.170821	0.0443715	1.3529	663
IFI6	0.170763	0.0444449	1.35218	664
CLDN22	0.170879	0.0444842	1.35179	665
JAG1	0.170731	0.0444845	1.35179	666
SUMO2	0.172475	0.0445836	1.35082	667
OR5H6	0.17077	0.0446222	1.35045	668
FAM83A	0.170597	0.0446544	1.35014	669
FAM155B	0.170526	0.0447452	1.34925	670
PSIP1	0.170521	0.0447509	1.3492	671
TMEM9B	0.170521	0.0447509	1.3492	672
FBXO44	0.170428	0.0448704	1.34804	673
PCDHB16	0.170423	0.0448761	1.34798	674
DNAH10	0.170307	0.0450244	1.34655	675
LRRC27	0.170276	0.0450644	1.34617	676
RPL24	0.170235	0.0451159	1.34567	677
SMARCA1	0.169954	0.0454776	1.3422	678
CH25H	0.169865	0.0455929	1.3411	679
CCDC59	0.169833	0.0456334	1.34072	680
MARVELD3	0.169784	0.0456971	1.34011	681
IL17REL	0.169614	0.0459172	1.33802	682
IL17RC	0.16957	0.0459753	1.33748	683
RIN3	0.169565	0.0459811	1.33742	684
ZNF786	0.169427	0.0461616	1.33572	685
PHYKPL	0.169386	0.0462141	1.33523	686
C1orf115	0.169297	0.046331	1.33413	687
MYH10	0.169288	0.0463427	1.33402	688
SRSF7	0.169208	0.0464481	1.33303	689
NUDT16	0.169203	0.046454	1.33298	690
ALDH2	0.169168	0.0465009	1.33254	691
OR2A12	0.169297	0.0465203	1.33236	692
FAH	0.169145	0.0465303	1.33226	693
A1CF	0.169132	0.0465479	1.3321	694
C16orf91	0.169092	0.0466008	1.33161	695
FAM43A	0.169092	0.0466008	1.33161	696
CEP170B	0.169011	0.0467067	1.33062	697
ANKRD13C	0.168966	0.0467656	1.33007	698
TOR1AIP1	0.168922	0.0468246	1.32953	699
H4C3	0.168917	0.0468305	1.32947	700
EP300	0.168882	0.0468778	1.32903	701
SDF4	0.168694	0.0471257	1.32674	702
NKX2-1	0.168658	0.0471739	1.3263	703
NCF1	0.168789	0.0471895	1.32615	704
SCLY	0.168622	0.0472214	1.32586	705
TTC13	0.168542	0.0473285	1.32488	706
TK1	0.168515	0.0473643	1.32455	707
WNT7B	0.168426	0.0474836	1.32346	708
KL	0.168305	0.047645	1.32198	709
C9orf57	0.170017	0.0477045	1.32144	710
HSPG2	0.168251	0.0477169	1.32133	711
ALDH1L2	0.168247	0.0477229	1.32127	712
NXT2	0.168204	0.0477813	1.32074	713
IL36RN	0.16818	0.0478129	1.32045	714
ANKRD12	0.168098	0.0479238	1.31945	715
SLC9A3	0.168082	0.0479452	1.31925	716
TULP4	0.167961	0.048108	1.31778	717
ZNRF3	0.167805	0.0483196	1.31588	718
NEU4	0.167782	0.0483499	1.3156	719
SGSH	0.167747	0.0483984	1.31517	720
HEBP2	0.167662	0.0485138	1.31413	721
CBFB	0.167465	0.0487819	1.31174	722
TCF20	0.167309	0.048996	1.30984	723
TBX5	0.167277	0.0490389	1.30946	724
CBX2	0.167085	0.0493033	1.30712	725
KLHDC1	0.167081	0.0493094	1.30707	726
DBT	0.167063	0.0493341	1.30685	727
RBM20	0.167014	0.0494019	1.30626	728
DR1	0.166996	0.0494266	1.30604	729
HIP1R	0.166871	0.0495997	1.30452	730
INSIG1	0.166866	0.0496059	1.30447	731
CARHSP1	0.166848	0.0496307	1.30425	732
RHAG	0.166826	0.0496616	1.30398	733
INSYN2B	0.166634	0.0499287	1.30165	734
AGA	0.166576	0.0500097	1.30095	735
FAXDC2	0.166486	0.0501345	1.29986	736
ATP9A	0.16646	0.050172	1.29954	737
WFDC1	0.166419	0.0502283	1.29905	738
EEF1E1	0.166299	0.0503975	1.29759	739
RPS13	0.166178	0.0505671	1.29613	740
PAQR3	0.166174	0.0505734	1.29608	741
CC2D2B	0.166075	0.050712	1.29489	742
PCDHB14	0.165964	0.0508698	1.29354	743
NMB	0.165834	0.0510535	1.29197	744
OR2T4	0.165963	0.0510651	1.29188	745
KLF16	0.165825	0.0510661	1.29187	746
CDC45	0.165807	0.0510915	1.29165	747
FCSK	0.16578	0.0511296	1.29133	748
MAGED2	0.165704	0.0512376	1.29041	749
PROSER2	0.165651	0.051314	1.28976	750
TSPAN3	0.165646	0.0513204	1.28971	751
ABHD3	0.165579	0.051416	1.2889	752
PTPRM	0.165363	0.0517252	1.2863	753
PRIMA1	0.16532	0.0517871	1.28578	754
UFM1	0.165307	0.0518063	1.28562	755
ABCG8	0.1652	0.0519605	1.28433	756
C8orf33	0.165191	0.0519734	1.28422	757
MPHOSPH9	0.165101	0.0521023	1.28314	758
GNAO1	0.165012	0.0522314	1.28207	759
TXNDC5	0.164958	0.052309	1.28142	760
CLRN3	0.164918	0.0523672	1.28094	761
SVEP1	0.164869	0.0524385	1.28035	762
C1QTNF9B	0.16491	0.052575	1.27922	763
COX17	0.164753	0.0526073	1.27895	764
EPHB4	0.164748	0.0526138	1.2789	765
RPL10A	0.16465	0.052757	1.27772	766
SIX2	0.16465	0.052757	1.27772	767
PANX2	0.164596	0.0528352	1.27708	768
SAP18	0.164507	0.0529659	1.276	769
PARP10	0.16444	0.053064	1.2752	770
GALC	0.164418	0.0530967	1.27493	771
TGM6	0.164328	0.0532279	1.27386	772
BHLHE23	0.164353	0.0533878	1.27256	773
OLIG1	0.164212	0.0533988	1.27247	774
C12orf43	0.164145	0.0534976	1.27167	775
PLD6	0.164123	0.0535305	1.2714	776
ADAM12	0.16402	0.0536824	1.27017	777
CCDC160	0.163953	0.0537816	1.26937	778
GPR50	0.163925	0.0538233	1.26903	779
RAPGEF3	0.163855	0.0539274	1.26819	780
PPP4R1	0.163829	0.0539659	1.26788	781
GUCA1C	0.163814	0.0539872	1.26771	782
BBS2	0.163707	0.0541468	1.26643	783
RNF26	0.163644	0.05424	1.26568	784
ZNF223	0.16364	0.0542467	1.26563	785
GAPVD1	0.163636	0.0542534	1.26557	786
OR4C11	0.163753	0.0542759	1.26539	787
DUSP28	0.163595	0.0543134	1.26509	788
TRIM72	0.163497	0.0544604	1.26392	789
C12orf75	0.163466	0.0545073	1.26355	790
RGMA	0.163452	0.0545273	1.26339	791
PDCD7	0.16339	0.0546211	1.26264	792
ELOVL1	0.1633	0.0547554	1.26157	793
METTL21A	0.163291	0.0547688	1.26147	794
IER2	0.163238	0.0548495	1.26083	795
ANKS1B	0.163122	0.0550247	1.25944	796
TSPAN13	0.162992	0.0552206	1.2579	797
TTC30A	0.162956	0.0552748	1.25747	798
C1orf112	0.162938	0.0553019	1.25726	799
LYPD4	0.16293	0.0553154	1.25715	800
BZW1	0.162925	0.0553222	1.2571	801
CFAP46	0.162876	0.0553968	1.25652	802
BCL2A1	0.162813	0.0554918	1.25577	803
SBK2	0.162809	0.0554986	1.25572	804
HPGDS	0.162764	0.0555666	1.25519	805
CNTN1	0.16272	0.0556346	1.25465	806
NOX5	0.162702	0.0556619	1.25444	807
DEFA5	0.162697	0.0556687	1.25439	808
SMARCD2	0.162639	0.0557573	1.2537	809
LMO4	0.162617	0.0557914	1.25343	810
LIPK	0.162612	0.0557982	1.25338	811
NUDT7	0.162585	0.0558392	1.25306	812
SCUBE3	0.162478	0.0560033	1.25179	813
PPP1R14A	0.162469	0.056017	1.25168	814
LSM14B	0.16242	0.0560923	1.2511	815
EFCAB11	0.16238	0.056154	1.25062	816
TMEM38B	0.162375	0.0561609	1.25057	817
AP4E1	0.162286	0.0562983	1.24951	818
STK10	0.162259	0.0563395	1.24919	819
OCEL1	0.162165	0.0564841	1.24807	820
DPP9	0.162156	0.0564979	1.24797	821
AMN	0.162089	0.0566014	1.24717	822
PRMT6	0.162089	0.0566014	1.24717	823
CLPSL2	0.162031	0.0566912	1.24648	824
IFNL2	0.162012	0.0569208	1.24473	825
CEBPB	0.161732	0.0571561	1.24294	826
HOXD11	0.161683	0.0572327	1.24236	827
SSTR3	0.16166	0.0572675	1.24209	828
OR5K4	0.161668	0.0574555	1.24067	829
SPIN3	0.161415	0.057652	1.23919	830
ZNF83	0.161401	0.0576731	1.23903	831
CTNNBIP1	0.161258	0.0578978	1.23734	832
BLID	0.1612	0.0579894	1.23665	833
KATNAL1	0.161142	0.058081	1.23597	834
GET4	0.161138	0.058088	1.23591	835
CCDC166	0.161044	0.0582363	1.23481	836
NDUFC2	0.161026	0.0582646	1.2346	837
DES	0.160963	0.0583637	1.23386	838
POGLUT3	0.160874	0.0585055	1.2328	839
RAET1E	0.160834	0.0585694	1.23233	840
FAM78B	0.160829	0.0585765	1.23228	841
IZUMO4	0.16082	0.0585907	1.23217	842
LGALS1	0.16074	0.0587187	1.23122	843
OR1I1	0.160746	0.0589102	1.22981	844
PRR7	0.160552	0.0590182	1.22901	845
DEFB110	0.160499	0.059104	1.22838	846
RBM44	0.160476	0.0591398	1.22812	847
UAP1L1	0.160396	0.0592688	1.22717	848
PEPD	0.160378	0.0592974	1.22696	849
ACSS3	0.160289	0.0594411	1.22591	850
PCSK7	0.160284	0.0594483	1.22586	851
RAB36	0.161811	0.0594857	1.22559	852
LOXL1	0.159998	0.0599099	1.2225	853
C1orf105	0.159967	0.0599605	1.22213	854
NHSL1	0.159922	0.060033	1.22161	855
FBXO17	0.159909	0.0600547	1.22145	856
LTB	0.159887	0.060091	1.22119	857
ZNF614	0.159819	0.0601998	1.2204	858
EEF1D	0.159721	0.0603598	1.21925	859
LRRC70	0.159507	0.0607101	1.21674	860
CCL3L3	0.159584	0.0607868	1.21619	861
PPP1CC	0.159444	0.0608125	1.21601	862
RPP21	0.159426	0.0608419	1.2158	863
TMEM33	0.159382	0.0609152	1.21527	864
SGMS2	0.159337	0.0609885	1.21475	865
RAB3IP	0.159288	0.0610693	1.21418	866
BTNL9	0.159243	0.0611429	1.21365	867
HSPD1	0.159131	0.061327	1.21235	868
LRRC45	0.159109	0.0613639	1.21209	869
FKBP7	0.159105	0.0613713	1.21203	870
ANKFY1	0.159055	0.0614525	1.21146	871
NCDN	0.159055	0.0614525	1.21146	872
COQ2	0.159006	0.0615338	1.21089	873
TRIM32	0.158993	0.061556	1.21073	874
PHC2	0.158979	0.0615782	1.21057	875
WNT8B	0.15893	0.0616597	1.21	876
LARP1	0.158801	0.0618748	1.20849	877
SPATA31A1	0.158869	0.061965	1.20785	878
PRRG1	0.158725	0.0620012	1.2076	879
LRRC34	0.158609	0.0621949	1.20625	880
SPRY2	0.158573	0.0622546	1.20583	881
ANAPC7	0.15855	0.062292	1.20557	882
ACKR3	0.158537	0.0623144	1.20541	883
CITED2	0.158524	0.0623368	1.20526	884
OR2B3	0.158553	0.0624927	1.20417	885
STAG3	0.158407	0.0625314	1.2039	886
ARTN	0.158381	0.0625764	1.20359	887
STUM	0.158376	0.0625839	1.20354	888
MARCHF2	0.158372	0.0627945	1.20208	889
HOXD1	0.158238	0.0628167	1.20193	890
PIAS4	0.158202	0.0628769	1.20151	891
LAYN	0.158166	0.0629371	1.20109	892
GFI1B	0.158139	0.0629823	1.20078	893
BICDL1	0.158121	0.0630125	1.20057	894
SRSF3	0.158081	0.0630804	1.20011	895
DENND1A	0.158063	0.0631106	1.1999	896
AGFG1	0.158045	0.0631408	1.19969	897
APOOL	0.158014	0.0631937	1.19933	898
PTGDS	0.157983	0.0632466	1.19896	899
EIF3F	0.157938	0.0633223	1.19844	900
NSMCE3	0.157907	0.0633753	1.19808	901
TUBB1	0.157862	0.0634511	1.19756	902
NUDT17	0.157791	0.0635725	1.19673	903
RGMB	0.157724	0.0636865	1.19595	904
COG6	0.157625	0.063854	1.19481	905
ABCA8	0.157514	0.0640448	1.19352	906
STRIP2	0.157456	0.0641442	1.19284	907
CDCP1	0.157451	0.0641519	1.19279	908
S100A14	0.157438	0.0641748	1.19264	909
DYRK3	0.157406	0.0642284	1.19227	910
FAM168A	0.157326	0.0643664	1.19134	911
ZSCAN32	0.157295	0.0644202	1.19098	912
GSDMD	0.157246	0.0645047	1.19041	913
GREB1L	0.157228	0.0645354	1.1902	914
QDPR	0.157103	0.064751	1.18875	915
PLXNB2	0.157094	0.0647664	1.18865	916
PCDHA3	0.15708	0.0647896	1.18849	917
CLSPN	0.157036	0.0648667	1.18798	918
GAS1	0.156969	0.0649826	1.1872	919
OR1J2	0.157074	0.0650069	1.18704	920
SLC35A4	0.15687	0.0651529	1.18607	921
DUXA	0.156674	0.0654946	1.18379	922
TMEM196	0.156616	0.0655959	1.18312	923
TNFRSF12A	0.156526	0.0657519	1.18209	924
HMHB1	0.156632	0.0657742	1.18194	925
TAS2R10	0.156499	0.0657987	1.18178	926
NCR1	0.156464	0.0658612	1.18137	927
ZSCAN9	0.156379	0.0660099	1.18039	928
MLH3	0.156325	0.0661039	1.17977	929
MBOAT4	0.156272	0.0661981	1.17915	930
POU4F2	0.156053	0.0665837	1.17663	931
MSL2	0.15603	0.0666231	1.17638	932
IGFBP1	0.155972	0.0667258	1.17571	933
RHCE	0.15586	0.0669235	1.17442	934
TMEM131	0.15586	0.0669235	1.17442	935
FAT1	0.155807	0.0670186	1.1738	936
ADGRE2	0.155802	0.0670266	1.17375	937
RAPGEF2	0.155793	0.0670424	1.17365	938
MLANA	0.155776	0.0670742	1.17344	939
B4GALT7	0.155713	0.0671853	1.17273	940
GSX1	0.155673	0.0672569	1.17226	941
TRIM47	0.15561	0.0673683	1.17154	942
RAD52	0.155574	0.067432	1.17113	943
LOX	0.155507	0.0675516	1.17036	944
ARL11	0.155503	0.0675596	1.17031	945
RUSC2	0.155472	0.0676155	1.16995	946
FMC1	0.1554	0.0677434	1.16913	947
CYP4V2	0.155217	0.068072	1.16703	948
ZNF517	0.15519	0.0681202	1.16672	949
TASOR2	0.155168	0.0681604	1.16647	950
BCL7A	0.155154	0.0681845	1.16631	951
OVOL1	0.15511	0.068265	1.1658	952
RSBN1	0.155087	0.0683052	1.16555	953
RPL15	0.156509	0.0683124	1.1655	954
TRIM9	0.155065	0.0683455	1.16529	955
HCST	0.155056	0.0683616	1.16519	956
SLIRP	0.154949	0.0685553	1.16396	957
IGIP	0.154926	0.0685956	1.1637	958
CDYL2	0.154868	0.0687008	1.16304	959
SLC25A47	0.154761	0.0688952	1.16181	960
EDDM3B	0.154748	0.0689195	1.16166	961
H2AP	0.154667	0.0690656	1.16074	962
CLSTN1	0.154663	0.0690738	1.16069	963
PGM2L1	0.154658	0.0690819	1.16064	964
GPX7	0.154636	0.0691225	1.16038	965
SLC6A13	0.154632	0.0691307	1.16033	966
ABCF3	0.154605	0.0691795	1.16002	967
LITAF	0.154569	0.0692446	1.15961	968
TRIM8	0.154565	0.0692527	1.15956	969
PCNX2	0.15452	0.0693342	1.15905	970
FBL	0.154484	0.0693995	1.15864	971
ZDHHC3	0.154466	0.0694321	1.15844	972
MRPS28	0.154328	0.0696855	1.15686	973
SLC23A2	0.154323	0.0696936	1.15681	974
PLA2G1B	0.154127	0.0700546	1.15456	975
MICU2	0.153975	0.0703345	1.15283	976
ZNF670	0.153966	0.070351	1.15273	977
IDI1	0.15393	0.070417	1.15232	978
YARS2	0.153863	0.0705409	1.15156	979
RLN2	0.153859	0.0705492	1.15151	980
CNTLN	0.153729	0.0707893	1.15003	981
BRD3	0.153698	0.0708473	1.14968	982
SCAPER	0.153617	0.0709968	1.14876	983
QRICH2	0.153604	0.0710217	1.14861	984
RET	0.153497	0.0712215	1.14739	985
COL9A3	0.15347	0.0712715	1.14708	986
UPK1B	0.15338	0.0714383	1.14607	987
OR56B4	0.153478	0.0714665	1.1459	988
SMAD7	0.15334	0.0715135	1.14561	989
C8orf58	0.153242	0.0716976	1.1445	990
KLF13	0.153242	0.0716976	1.1445	991
KRT38	0.153224	0.0717311	1.14429	992
TUSC1	0.153193	0.0717898	1.14394	993
PNPLA1	0.153148	0.0718737	1.14343	994
BACE1	0.153036	0.0720838	1.14216	995
TMEM243	0.152992	0.0721679	1.14166	996
OMG	0.152965	0.0722185	1.14135	997
DENND4C	0.152884	0.0723703	1.14044	998
VWCE	0.152817	0.0724969	1.13968	999
TJAP1	0.152799	0.0725308	1.13948	1000
OLIG2	0.152724	0.0726746	1.13862	1001
ULK4	0.152719	0.0726831	1.13857	1002
ARGLU1	0.152715	0.0726915	1.13852	1003
LEPROTL1	0.152679	0.0727593	1.13811	1004
LSM7	0.152554	0.072997	1.1367	1005
SAMD5	0.152527	0.073048	1.13639	1006
RPL31	0.152509	0.073082	1.13619	1007
CASD1	0.152478	0.0731416	1.13584	1008
CUL4A	0.152446	0.0732012	1.13548	1009
TEX43	0.152429	0.0732353	1.13528	1010
H2BC6	0.152366	0.0733547	1.13457	1011
OSTF1	0.152228	0.0736196	1.13301	1012
GATD3A	0.152201	0.0736709	1.1327	1013
H2BC8	0.152165	0.0737394	1.1323	1014
MTBP	0.152165	0.0737394	1.1323	1015
RAD21	0.152116	0.0738338	1.13175	1016
RTN4R	0.152098	0.0738681	1.13154	1017
C12orf60	0.152093	0.0738767	1.13149	1018
MLLT11	0.152089	0.0738852	1.13144	1019
SPTSSA	0.152076	0.073911	1.13129	1020
C6orf163	0.152071	0.0739196	1.13124	1021
SEC23A	0.152067	0.0739282	1.13119	1022
XKR8	0.152004	0.0740484	1.13048	1023
OSBPL10	0.151861	0.074324	1.12887	1024
PILRA	0.151825	0.074393	1.12847	1025
MAP3K6	0.151779	0.0744819	1.12795	1026
ZNF783	0.151767	0.0745053	1.12781	1027
NFATC3	0.151718	0.0746004	1.12726	1028
HOXA4	0.151706	0.0746238	1.12712	1029
TMEM212	0.151638	0.0747562	1.12635	1030
ASB9	0.151611	0.0748082	1.12605	1031
KLHDC9	0.151548	0.0749296	1.12535	1032
ODR4	0.151477	0.0750686	1.12454	1033
ZNF26	0.151477	0.0750686	1.12454	1034
IGBP1	0.151441	0.0751382	1.12414	1035
TRIM52	0.151428	0.0751643	1.12399	1036
C16orf87	0.1514	0.0752177	1.12368	1037
MED11	0.151334	0.0753472	1.12293	1038
LYPD3	0.151325	0.0753647	1.12283	1039
CCDC88C	0.151285	0.0754432	1.12238	1040
TOMM40L	0.151128	0.0757492	1.12062	1041
ZFP2	0.150815	0.0763642	1.11711	1042
ST8SIA1	0.150793	0.0764083	1.11686	1043
H1-2	0.15074	0.0765142	1.11626	1044
TMLHE	0.150726	0.0765406	1.11611	1045
NKX6-2	0.150695	0.0766025	1.11576	1046
PLCL2	0.150641	0.0767086	1.11516	1047
SLC1A1	0.150632	0.0767263	1.11506	1048
CDKN2B	0.150583	0.0768237	1.11451	1049
NMS	0.150547	0.0768945	1.1141	1050
CARD9	0.150534	0.0769211	1.11395	1051
ROBO3	0.150521	0.0769477	1.1138	1052
HS2ST1	0.150485	0.0770187	1.1134	1053
P2RY12	0.15044	0.0771075	1.1129	1054
ADGRL2	0.150436	0.0771164	1.11285	1055
CCDC62	0.150364	0.0772586	1.11205	1056
RNF125	0.150315	0.0773566	1.1115	1057
C1orf122	0.15027	0.0774457	1.111	1058
CREB1	0.150261	0.0774635	1.1109	1059
DMRT1	0.150159	0.0776688	1.10975	1060
ITIH1	0.149944	0.0780987	1.10736	1061
TCF15	0.149935	0.0781166	1.10726	1062
ICAM4	0.149832	0.0783233	1.10611	1063
SPATA17	0.149828	0.0783323	1.10606	1064
DDI2	0.149703	0.0785845	1.10466	1065
CD300LD	0.149689	0.0786116	1.10451	1066
PCDHB6	0.149654	0.0786838	1.10411	1067
CUL4B	0.149426	0.0791454	1.10157	1068
SNRNP27	0.149377	0.0792452	1.10103	1069
THOC3	0.14935	0.0792998	1.10073	1070
BSN	0.14905	0.0799104	1.0974	1071
ZNF417	0.149129	0.0799645	1.0971	1072
NKAP	0.149024	0.0799653	1.0971	1073
TM9SF2	0.148845	0.0803319	1.09511	1074
TRIM49D1	0.148878	0.0804787	1.09432	1075
VOPP1	0.148751	0.0805248	1.09407	1076
RTKN2	0.14859	0.0808566	1.09228	1077
CAPN14	0.148474	0.0810968	1.091	1078
EFCAB12	0.14838	0.0812913	1.08996	1079
TGFB2	0.148273	0.081514	1.08877	1080
PTGR1	0.148242	0.081579	1.08842	1081
PHF14	0.14813	0.0818117	1.08718	1082
CRTAP	0.148032	0.0820168	1.0861	1083
GIGYF2	0.147898	0.0822973	1.08461	1084
CBLC	0.14771	0.0826912	1.08254	1085
RSF1	0.14771	0.0826912	1.08254	1086
CLDN11	0.147701	0.08271	1.08244	1087
SRGAP3	0.147612	0.0828982	1.08146	1088
GPSM1	0.14758	0.0829641	1.08111	1089
NAA38	0.147518	0.0830961	1.08042	1090
NFKBIE	0.147473	0.0831905	1.07993	1091
FAM163B	0.147464	0.0832093	1.07983	1092
RITA1	0.147415	0.0833133	1.07929	1093
VAT1L	0.147303	0.0835499	1.07805	1094
KAT2B	0.147259	0.0836447	1.07756	1095
KLHDC7B	0.148506	0.0836543	1.07751	1096
FBXO15	0.147232	0.0837016	1.07727	1097
CIRBP	0.147205	0.0837586	1.07697	1098
SOX12	0.147205	0.0837586	1.07697	1099
RABGAP1	0.147151	0.0838725	1.07638	1100
RPL7L1	0.148384	0.0839079	1.0762	1101
DRAP1	0.147066	0.0840533	1.07545	1102
FXN	0.147066	0.0840533	1.07545	1103
KIAA0556	0.147031	0.0841295	1.07505	1104
GPX3	0.146977	0.0842439	1.07446	1105
DEPP1	0.146968	0.0842629	1.07436	1106
GPR161	0.146941	0.0843202	1.07407	1107
FKBP1A	0.147017	0.0843745	1.07379	1108
CORO1A	0.146843	0.0845304	1.07299	1109
TTLL10	0.146821	0.0845782	1.07274	1110
MAPK15	0.146807	0.0846069	1.07259	1111
PPID	0.146763	0.0847027	1.0721	1112
CMTM3	0.146758	0.0847123	1.07205	1113
BOK	0.146673	0.0848945	1.07112	1114
L3HYPDH	0.146669	0.0849041	1.07107	1115
SIGLEC15	0.146626	0.0849969	1.0706	1116
STEAP1	0.146717	0.0850168	1.0705	1117
E2F7	0.146602	0.0850481	1.07034	1118
LRP2	0.146343	0.085607	1.06749	1119
MMP8	0.146343	0.085607	1.06749	1120
NAT1	0.146307	0.0856843	1.0671	1121
DEDD2	0.146213	0.0858876	1.06607	1122
NPHP4	0.146213	0.0858876	1.06607	1123
GAL3ST1	0.146182	0.0859554	1.06573	1124
TTC19	0.14615	0.0860233	1.06538	1125
ARSJ	0.146128	0.0860718	1.06514	1126
PLPP6	0.146088	0.0861591	1.0647	1127
AOPEP	0.146079	0.0861785	1.0646	1128
CRTAM	0.146079	0.0861785	1.0646	1129
CD7	0.146066	0.0862077	1.06445	1130
TBX19	0.145998	0.0863535	1.06372	1131
REG1A	0.145958	0.0864411	1.06328	1132
XAGE3	0.145949	0.0864606	1.06318	1133
RPE65	0.145891	0.0865873	1.06255	1134
TFR2	0.145771	0.0868508	1.06123	1135
FN3KRP	0.145659	0.0870954	1.06	1136
PLBD1	0.145601	0.0872228	1.05937	1137
DDRGK1	0.145565	0.0873013	1.05898	1138
CDK19	0.145561	0.0873111	1.05893	1139
TIMMDC1	0.145467	0.0875174	1.05791	1140
SMIM11A	0.145516	0.0876251	1.05737	1141
SOS1	0.145359	0.0877537	1.05673	1142
PCDHB7	0.145279	0.0879312	1.05586	1143
DCP1B	0.145248	0.0880003	1.05552	1144
PM20D2	0.145216	0.0880695	1.05517	1145
ARRB1	0.145199	0.088109	1.05498	1146
INAFM1	0.145145	0.0882277	1.0544	1147
NR2C1	0.145123	0.0882772	1.05415	1148
MED17	0.145096	0.0883366	1.05386	1149
SPEF2	0.145051	0.0884357	1.05337	1150
C1QTNF6	0.145047	0.0884456	1.05332	1151
TTC21B	0.145047	0.0884456	1.05332	1152
IGFBP5	0.144962	0.0886342	1.0524	1153
CLEC2L	0.144944	0.0886739	1.0522	1154
DEFB128	0.14485	0.0888828	1.05118	1155
MBNL2	0.14485	0.0888828	1.05118	1156
HRK	0.14472	0.0891719	1.04977	1157
PFN4	0.144703	0.0892118	1.04958	1158
WDR35	0.144698	0.0892218	1.04953	1159
HOXA11	0.144694	0.0892318	1.04948	1160
KCTD4	0.14464	0.0893517	1.0489	1161
ADAMTS4	0.144533	0.0895919	1.04773	1162
TLCD3B	0.144435	0.0898125	1.04666	1163
NT5C1B	0.144372	0.0899531	1.04598	1164
CPT1B	0.144327	0.0900537	1.0455	1165
MAMLD1	0.144318	0.0900738	1.0454	1166
FOXQ1	0.144314	0.0900839	1.04535	1167
ZNF585B	0.144242	0.090245	1.04458	1168
SNTB2	0.144238	0.090255	1.04453	1169
CCDC63	0.144202	0.0903357	1.04414	1170
TDRD12	0.144184	0.090376	1.04395	1171
CD33	0.14418	0.0903861	1.0439	1172
OLR1	0.144157	0.0904366	1.04366	1173
RNF169	0.144104	0.0905578	1.04307	1174
ALAS2	0.14409	0.0905881	1.04293	1175
GINS1	0.144086	0.0905982	1.04288	1176
CTCFL	0.144077	0.0906184	1.04278	1177
FUT4	0.144028	0.0907297	1.04225	1178
PLK1	0.143943	0.0909221	1.04133	1179
RTN4IP1	0.143907	0.0910032	1.04094	1180
IL23R	0.143867	0.0910946	1.04051	1181
SLC6A9	0.143845	0.0911453	1.04027	1182
TMEM234	0.143822	0.0911961	1.04002	1183
NXNL2	0.1438	0.0912469	1.03978	1184
BCKDHB	0.143773	0.0913079	1.03949	1185
OR4S2	0.143863	0.0913217	1.03943	1186
KRTAP9-6	0.143751	0.0913588	1.03925	1187
SIPA1L3	0.143702	0.0914708	1.03872	1188
FUT11	0.143666	0.0915523	1.03833	1189
KRTAP21-3	0.143666	0.0915523	1.03833	1190
MCF2	0.143666	0.0915523	1.03833	1191
TBX18	0.143657	0.0915727	1.03823	1192
CACNA1C	0.143572	0.0917665	1.03732	1193
SHARPIN	0.143478	0.0919812	1.0363	1194
OTUD1	0.143411	0.0921347	1.03558	1195
FKTN	0.143304	0.0923809	1.03442	1196
SNX21	0.143291	0.0924117	1.03427	1197
CHIC2	0.143201	0.0926172	1.03331	1198
GJB5	0.143192	0.0926378	1.03321	1199
GNRH1	0.143103	0.0928437	1.03225	1200
HES7	0.142888	0.0933395	1.02993	1201
B4GALT6	0.142835	0.0934638	1.02936	1202
OR4C6	0.142837	0.093677	1.02837	1203
PDZD4	0.142741	0.0936815	1.02835	1204
GRPEL1	0.142732	0.0937023	1.02825	1205
HIPK3	0.142652	0.0938893	1.02738	1206
PCP4	0.14262	0.0939621	1.02705	1207
TEX46	0.142616	0.0939725	1.027	1208
FSCN3	0.142589	0.094035	1.02671	1209
GCFC2	0.14258	0.0940558	1.02661	1210
GDF5	0.142535	0.09416	1.02613	1211
ALDH9A1	0.142513	0.0942121	1.02589	1212
TLR8	0.142482	0.0942851	1.02556	1213
B3GNTL1	0.142267	0.094787	1.02325	1214
SLC46A2	0.142254	0.0948184	1.02311	1215
EGFL7	0.142245	0.0948394	1.02301	1216
FLT4	0.142196	0.0949547	1.02248	1217
C16orf95	0.142173	0.0950072	1.02224	1218
OR52J3	0.142171	0.095231	1.02122	1219
DNAJC10	0.142071	0.0952489	1.02114	1220
KMT2A	0.142071	0.0952489	1.02114	1221
TINAGL1	0.142044	0.095312	1.02085	1222
AP2B1	0.142013	0.0953857	1.02052	1223
SRARP	0.141977	0.09547	1.02013	1224
FGF20	0.141843	0.0957865	1.0187	1225
EPHA2	0.141834	0.0958076	1.0186	1226
TMEM63B	0.141785	0.0959239	1.01807	1227
KBTBD3	0.141758	0.0959874	1.01779	1228
ELAVL2	0.141704	0.0961144	1.01721	1229
RUFY2	0.141606	0.0963477	1.01616	1230
NHLRC3	0.141588	0.0963902	1.01597	1231
H1-1	0.141534	0.0965176	1.01539	1232
NFATC2IP	0.141508	0.0965814	1.01511	1233
SERPINB4	0.141508	0.0965814	1.01511	1234
SNRPD3	0.142595	0.0966913	1.01461	1235
PCDH7	0.141409	0.0968156	1.01405	1236
ZNF445	0.141409	0.0968156	1.01405	1237
RIOK3	0.141347	0.0969653	1.01338	1238
SLC22A5	0.141316	0.0970395	1.01305	1239
FOXL1	0.141271	0.0971463	1.01257	1240
PPP1R37	0.141266	0.097157	1.01253	1241
H3C11	0.141244	0.0972104	1.01229	1242
CRELD1	0.141226	0.0972532	1.0121	1243
TMEM170B	0.141186	0.0973495	1.01167	1244
KDR	0.141173	0.0973816	1.01152	1245
ADGRA1	0.141164	0.097403	1.01143	1246
GBX2	0.141146	0.0974458	1.01124	1247
TXNL4A	0.141141	0.0974565	1.01119	1248
CD22	0.141123	0.0974994	1.011	1249
BCO2	0.141097	0.0975637	1.01071	1250
LHX5	0.141088	0.0975851	1.01062	1251
SH2D3A	0.141047	0.0976816	1.01019	1252
DEFB114	0.141058	0.0978752	1.00933	1253
ARMCX3	0.140947	0.097924	1.00911	1254
NANOS2	0.14094	0.0979394	1.00904	1255
ABHD16B	0.140909	0.0980147	1.00871	1256
MLYCD	0.140748	0.0984026	1.00699	1257
SIRPA	0.141844	0.0984597	1.00674	1258
LYZL6	0.140717	0.0984782	1.00666	1259
WRN	0.140717	0.0984782	1.00666	1260
LAMC1	0.140511	0.0989759	1.00447	1261
ZNFX1	0.140467	0.0990844	1.00399	1262
THBS1	0.140391	0.099269	1.00319	1263
RAB23	0.140288	0.0995192	1.00209	1264
SBNO2	0.140279	0.099541	1.002	1265
GCGR	0.140239	0.099639	1.00157	1266
KLHL28	0.140207	0.0997153	1.00124	1267
APOC4	0.140176	0.0997917	1.00091	1268
EPM2AIP1	0.140176	0.0997917	1.00091	1269
ZNF496	0.140046	0.100109	0.999529	1270
COL6A1	0.140029	0.100152	0.999339	1271
ZNF672	0.139948	0.100349	0.998485	1272
SLC7A11	0.139939	0.100371	0.99839	1273
GH2	0.139912	0.100437	0.998106	1274
BPTF	0.139899	0.10047	0.997963	1275
TRAFD1	0.139899	0.10047	0.997963	1276
MB21D2	0.139854	0.10058	0.997489	1277
TRIM28	0.139752	0.100833	0.996399	1278
IL1RAP	0.139734	0.100877	0.996209	1279
OR8D4	0.139787	0.100966	0.995825	1280
SMARCA5	0.139693	0.100976	0.995783	1281
CIT	0.139649	0.101086	0.995309	1282
BRPF1	0.139519	0.101406	0.993936	1283
MSI2	0.13951	0.101428	0.993842	1284
CISD3	0.13947	0.101528	0.993416	1285
KRTAP22-1	0.139452	0.101572	0.993226	1286
SYCP2	0.139452	0.101572	0.993226	1287
MAT2A	0.13943	0.101627	0.99299	1288
OR4P4	0.139487	0.101707	0.992651	1289
KRTAP16-1	0.139336	0.10186	0.991997	1290
TMEM30B	0.139327	0.101882	0.991902	1291
ZNF414	0.139327	0.101882	0.991902	1292
CEBPD	0.139264	0.102037	0.99124	1293
NUP93	0.139256	0.10206	0.991146	1294
APCDD1L	0.139206	0.102182	0.990626	1295
SVIP	0.139166	0.102282	0.990201	1296
FLT1	0.139144	0.102338	0.989965	1297
ARHGAP26	0.139099	0.102449	0.989492	1298
DOT1L	0.138903	0.10294	0.987415	1299
CASP7	0.138885	0.102985	0.987227	1300
COX7C	0.138804	0.103186	0.986378	1301
FBXL14	0.138773	0.103265	0.986048	1302
C5orf47	0.138693	0.103467	0.985199	1303
MAP2K1	0.138684	0.103489	0.985105	1304
GPT	0.13867	0.103523	0.984964	1305
LANCL3	0.138639	0.103602	0.984634	1306
GPR146	0.138634	0.103613	0.984587	1307
MRPL33	0.13863	0.103624	0.984539	1308
CCDC153	0.138625	0.103635	0.984492	1309
FAM149B1	0.138563	0.103793	0.983833	1310
SLC25A38	0.138545	0.103838	0.983645	1311
SPEN	0.138532	0.103872	0.983503	1312
RPRML	0.138505	0.103939	0.983221	1313
TAF6	0.138456	0.104063	0.982703	1314
MEIOB	0.138454	0.104067	0.982686	1315
BPHL	0.138398	0.10421	0.982091	1316
PLAC9	0.138348	0.104334	0.981574	1317
CCDC120	0.138313	0.104425	0.981197	1318
PEX7	0.138281	0.104504	0.980868	1319
ENDOV	0.138246	0.104594	0.980492	1320
MEI1	0.138241	0.104606	0.980445	1321
PFKM	0.138214	0.104674	0.980163	1322
DUSP16	0.138205	0.104696	0.980069	1323
MALT1	0.138188	0.104742	0.979881	1324
ANKRD33B	0.138129	0.104889	0.97927	1325
NFKBID	0.138129	0.104889	0.97927	1326
RBL1	0.138076	0.105025	0.978706	1327
VAX1	0.138013	0.105184	0.978049	1328
NIPAL4	0.137915	0.105435	0.977016	1329
TNK2	0.137821	0.105674	0.97603	1330
ZFAT	0.137776	0.105789	0.975561	1331
CCDC9B	0.137754	0.105846	0.975327	1332
EHD2	0.137696	0.105994	0.974717	1333
SLC11A2	0.137683	0.106029	0.974576	1334
SVOPL	0.13766	0.106086	0.974342	1335
MRPS11	0.137656	0.106097	0.974295	1336
CHFR	0.137566	0.106327	0.973358	1337
RASL12	0.137513	0.106464	0.972796	1338
SRRM5	0.137464	0.106591	0.972281	1339
WFIKKN1	0.137401	0.106752	0.971625	1340
KLHL42	0.137397	0.106763	0.971578	1341
QPCT	0.137289	0.10704	0.970455	1342
KLHL30	0.137267	0.107097	0.970221	1343
DPEP1	0.13724	0.107167	0.969941	1344
TMED4	0.1372	0.10727	0.96952	1345
THOC5	0.137169	0.107351	0.969192	1346
STK32C	0.137066	0.107617	0.968117	1347
KIF3C	0.13703	0.10771	0.967744	1348
TRIM25	0.13703	0.10771	0.967744	1349
TBL1Y	0.138058	0.107764	0.967527	1350
RNF19A	0.137003	0.10778	0.967463	1351
LCNL1	0.136999	0.107791	0.967417	1352
CCDC177	0.13699	0.107814	0.967323	1353
SRSF9	0.136905	0.108035	0.966436	1354
AS3MT	0.136878	0.108105	0.966156	1355
LINGO3	0.136869	0.108128	0.966062	1356
SLC45A3	0.136852	0.108174	0.965876	1357
PWWP2A	0.136767	0.108395	0.964989	1358
UHRF1BP1	0.136762	0.108407	0.964942	1359
BRD4	0.136722	0.108512	0.964522	1360
TMEM181	0.136704	0.108559	0.964336	1361
C4orf47	0.136691	0.108594	0.964196	1362
TNFRSF11B	0.136686	0.108605	0.964149	1363
NXPE4	0.136659	0.108675	0.96387	1364
SON	0.136641	0.108722	0.963683	1365
TFAP2E	0.136601	0.108827	0.963263	1366
BDP1	0.136579	0.108885	0.96303	1367
KDM5C	0.136548	0.108967	0.962704	1368
CARF	0.136512	0.109061	0.962331	1369
CHKB	0.136503	0.109084	0.962238	1370
MRPL41	0.13649	0.109119	0.962098	1371
IMP3	0.136378	0.109412	0.960934	1372
ARNT	0.136284	0.109659	0.959956	1373
FOXL2NB	0.136275	0.109682	0.959863	1374
PRPF39	0.13623	0.1098	0.959398	1375
CD34	0.136221	0.109823	0.959305	1376
ANXA3	0.136204	0.10987	0.959119	1377
FAM234A	0.136186	0.109918	0.958933	1378
TWISTNB	0.136181	0.109929	0.958886	1379
PXMP4	0.136079	0.110199	0.957822	1380
GPAT4	0.136061	0.110248	0.957631	1381
RPL35A	0.137009	0.110461	0.956792	1382
KLHDC7A	0.135976	0.110472	0.956748	1383
NAP1L1	0.135967	0.110496	0.956655	1384
RIPOR1	0.135958	0.110519	0.956562	1385
JCHAIN	0.135953	0.110531	0.956516	1386
MFSD11	0.13594	0.110567	0.956376	1387
NIBAN1	0.135868	0.110756	0.955633	1388
ARHGEF18	0.135851	0.110803	0.955447	1389
NFS1	0.135815	0.110898	0.955076	1390
RAB11A	0.13581	0.11091	0.95503	1391
TRIB2	0.135797	0.110946	0.95489	1392
SMC5	0.135788	0.110969	0.954797	1393
POLR2I	0.135703	0.111195	0.953916	1394
ERO1B	0.135676	0.111266	0.953637	1395
DUSP15	0.135618	0.111421	0.953033	1396
C5orf46	0.135596	0.11148	0.952802	1397
UBC	0.136583	0.111573	0.952441	1398
TFF2	0.135547	0.111611	0.952292	1399
TMEM106B	0.135542	0.111623	0.952246	1400
PHLDB1	0.135498	0.111742	0.951783	1401
CENPM	0.135444	0.111885	0.951226	1402
LRP11	0.135435	0.111909	0.951134	1403
CNKSR1	0.135422	0.111945	0.950995	1404
P4HB	0.135413	0.111969	0.950902	1405
CNMD	0.135381	0.112053	0.950578	1406
DACT2	0.135368	0.112089	0.950439	1407
ATXN2	0.135279	0.112328	0.949513	1408
MNS1	0.135185	0.112579	0.948541	1409
PROP1	0.135158	0.112651	0.948263	1410
HES5	0.135149	0.112675	0.948171	1411
SIX1	0.135131	0.112723	0.947986	1412
ABCB4	0.135069	0.112892	0.947338	1413
ZNF425	0.135046	0.112952	0.947107	1414
RHPN1	0.134988	0.113108	0.946506	1415
FBLN1	0.134908	0.113325	0.945674	1416
DEFB127	0.13489	0.113373	0.945489	1417
TRIM58	0.134872	0.113422	0.945305	1418
HOXC13	0.134859	0.113458	0.945166	1419
ZNF207	0.134814	0.113578	0.944704	1420
TRADD	0.1348	0.113615	0.944566	1421
KCNMB4	0.134774	0.113687	0.944289	1422
LTC4S	0.134747	0.11376	0.944012	1423
RCN3	0.134742	0.113772	0.943965	1424
SECTM1	0.134626	0.114087	0.942766	1425
RCAN1	0.134559	0.114268	0.942074	1426
TAF4	0.134555	0.114281	0.942027	1427
PMAIP1	0.134519	0.114378	0.941659	1428
C1orf56	0.134479	0.114487	0.941244	1429
NPEPL1	0.134443	0.114584	0.940875	1430
SMOX	0.134416	0.114657	0.940598	1431
C20orf85	0.134385	0.114742	0.940276	1432
AURKAIP1	0.134367	0.114791	0.940091	1433
SHCBP1L	0.134318	0.114925	0.939585	1434
SETBP1	0.13422	0.115194	0.938572	1435
YWHAQ	0.13422	0.115194	0.938572	1436
PIK3C2A	0.134197	0.115255	0.938342	1437
MPPED2	0.134179	0.115304	0.938157	1438
TPBG	0.134179	0.115304	0.938157	1439
NCKAP5L	0.134175	0.115316	0.938111	1440
ZNF330	0.134148	0.115389	0.937835	1441
DYNLT3	0.13409	0.115548	0.937237	1442
ACOT1	0.13508	0.115563	0.937182	1443
CHD5	0.134072	0.115597	0.937053	1444
PYCR2	0.134032	0.115707	0.936639	1445
GRIN2B	0.133996	0.115805	0.936271	1446
ADCK2	0.133974	0.115867	0.936041	1447
SLC10A5	0.13396	0.115904	0.935903	1448
ZNF140	0.133951	0.115928	0.935811	1449
KRIT1	0.133876	0.116137	0.93503	1450
RPL35	0.133808	0.116321	0.934341	1451
NUDCD2	0.133777	0.116407	0.934019	1452
H4C2	0.133773	0.11642	0.933973	1453
UNCX	0.133764	0.116444	0.933882	1454
MVB12A	0.133688	0.116654	0.933101	1455
LYRM2	0.133683	0.116666	0.933055	1456
TRAPPC8	0.13367	0.116703	0.932917	1457
ARID1A	0.133639	0.11679	0.932596	1458
LRRC43	0.133581	0.11695	0.932	1459
CCDC8	0.133576	0.116962	0.931954	1460
PRKCA	0.133558	0.117012	0.93177	1461
CPEB4	0.13354	0.117061	0.931587	1462
MAGEC2	0.133505	0.11716	0.93122	1463
SLC46A3	0.133491	0.117197	0.931082	1464
BICRAL	0.133429	0.117371	0.93044	1465
DUSP19	0.13338	0.117507	0.929936	1466
TCTN2	0.133321	0.117668	0.92934	1467
HLA-B	0.133312	0.117693	0.929249	1468
LDHA	0.133254	0.117855	0.928653	1469
PRSS37	0.13325	0.117867	0.928607	1470
WASHC5	0.133245	0.11788	0.928561	1471
LMO1	0.133125	0.118216	0.927325	1472
EIF2B2	0.133085	0.118328	0.926913	1473
ADAM22	0.133031	0.118477	0.926364	1474
FBXO43	0.133022	0.118502	0.926273	1475
SUMF1	0.132968	0.118652	0.925724	1476
VIM	0.132928	0.118765	0.925312	1477
PCYOX1L	0.132924	0.118777	0.925267	1478
HLA-G	0.132906	0.118827	0.925084	1479
MFSD10	0.132906	0.118827	0.925084	1480
SPAG1	0.132906	0.118827	0.925084	1481
CNOT11	0.132892	0.118865	0.924947	1482
RNF175	0.132879	0.118902	0.924809	1483
IL1B	0.132745	0.119278	0.923439	1484
DUSP22	0.132638	0.11958	0.922343	1485
ZNF263	0.132624	0.119617	0.922206	1486
MAML3	0.132615	0.119643	0.922114	1487
ZMYND11	0.132593	0.119705	0.921886	1488
UNC93A	0.132584	0.119731	0.921795	1489
SELENOV	0.132562	0.119794	0.921567	1490
DNAJC27	0.132535	0.119869	0.921293	1491
CACNA1B	0.132423	0.120184	0.920152	1492
TTC9C	0.132316	0.120487	0.919058	1493
NAV1	0.13224	0.120703	0.918284	1494
APLN	0.132169	0.120905	0.917555	1495
NCKIPSD	0.132115	0.121057	0.917008	1496
MAPK8IP1	0.132052	0.121235	0.916371	1497
RNF44	0.13203	0.121299	0.916144	1498
ZCCHC24	0.131999	0.121388	0.915825	1499
CPSF4L	0.131959	0.121502	0.915416	1500
ZMIZ2	0.131941	0.121553	0.915234	1501
C3	0.131883	0.121719	0.914643	1502
RPS15	0.131811	0.121923	0.913915	1503
SKIV2L	0.131771	0.122038	0.913506	1504
NTN1	0.131565	0.122626	0.911417	1505
CRYAB	0.131561	0.122639	0.911371	1506
ARFGAP3	0.131552	0.122665	0.911281	1507
DGKH	0.131547	0.122677	0.911235	1508
KRTAP19-1	0.131485	0.122857	0.9106	1509
FAM9A	0.131467	0.122908	0.910418	1510
PPP4R4	0.131449	0.12296	0.910237	1511
TFEC	0.131449	0.12296	0.910237	1512
DDX60	0.131387	0.12314	0.909602	1513
PTPN21	0.131351	0.123243	0.909239	1514
PCDHGC3	0.131279	0.123449	0.908514	1515
FAM89A	0.131257	0.123513	0.908287	1516
SH3BP5L	0.131203	0.123668	0.907743	1517
TRIM65	0.131194	0.123694	0.907653	1518
TENT5A	0.131181	0.123732	0.907517	1519
GPR153	0.131168	0.123771	0.907381	1520
NAT9	0.131056	0.124094	0.906249	1521
MARK1	0.131047	0.12412	0.906158	1522
PDE3A	0.131042	0.124133	0.906113	1523
WBP2	0.131034	0.124159	0.906023	1524
BATF	0.131025	0.124185	0.905932	1525
MANF	0.130998	0.124262	0.90566	1526
RNF4	0.130998	0.124262	0.90566	1527
BEAN1	0.130958	0.124379	0.905253	1528
SUN3	0.130941	0.124426	0.90509	1529
SAGE1	0.130935	0.124444	0.905027	1530
ACSS2	0.130864	0.124651	0.904303	1531
SULT6B1	0.130757	0.124963	0.903218	1532
EIF6	0.130721	0.125067	0.902857	1533
TMEM63C	0.130654	0.125263	0.902179	1534
WTIP	0.130569	0.12551	0.901321	1535
C19orf25	0.130529	0.125628	0.900914	1536
EXOC2	0.130466	0.125811	0.900282	1537
MPV17	0.130448	0.125863	0.900102	1538
NPW	0.130363	0.126112	0.899245	1539
OGA	0.130359	0.126125	0.8992	1540
OR14I1	0.130401	0.126222	0.898864	1541
AHR	0.130323	0.12623	0.898839	1542
GPR68	0.130314	0.126256	0.898749	1543
MANBA	0.130305	0.126282	0.898658	1544
MTUS1	0.130301	0.126295	0.898613	1545
ERMP1	0.130283	0.126348	0.898433	1546
MIF4GD	0.130252	0.126439	0.898117	1547
KLRC4	0.130135	0.126781	0.896946	1548
MINPP1	0.130122	0.12682	0.896811	1549
TP53INP1	0.130113	0.126847	0.896721	1550
OR52H1	0.130183	0.126863	0.896665	1551
SLC18A3	0.130073	0.126965	0.896315	1552
HACL1	0.13005	0.127031	0.89609	1553
CCNF	0.129899	0.127479	0.89456	1554
ARL4C	0.129894	0.127493	0.894515	1555
CDKL4	0.129885	0.127519	0.894425	1556
PHYHIPL	0.129881	0.127532	0.89438	1557
PTTG1IP	0.129854	0.127612	0.89411	1558
TYSND1	0.129836	0.127664	0.89393	1559
IGSF1	0.129787	0.12781	0.893435	1560
ALLC	0.129782	0.127823	0.89339	1561
RNF182	0.129773	0.12785	0.8933	1562
RNF207	0.129773	0.12785	0.8933	1563
MAD2L1	0.129751	0.127916	0.893076	1564
ZNF532	0.129742	0.127942	0.892986	1565
GFOD1	0.129693	0.128088	0.892491	1566
TRIM37	0.129671	0.128154	0.892266	1567
RAN	0.129666	0.128168	0.892222	1568
AKAP6	0.129648	0.128221	0.892042	1569
ADTRP	0.129635	0.128261	0.891907	1570
POLG2	0.129608	0.12834	0.891637	1571
PREX1	0.129581	0.12842	0.891368	1572
POLR2L	0.129532	0.128566	0.890874	1573
ACHE	0.129487	0.128699	0.890425	1574
GPR183	0.129474	0.128739	0.89029	1575
TMTC2	0.12947	0.128752	0.890245	1576
CAMK2D	0.129434	0.128859	0.889886	1577
CWF19L2	0.129416	0.128912	0.889707	1578
CD74	0.129394	0.128979	0.889482	1579
SMYD4	0.129362	0.129072	0.889168	1580
DENND4B	0.129344	0.129125	0.888989	1581
PARK7	0.129309	0.129232	0.88863	1582
C17orf49	0.1293	0.129259	0.88854	1583
RALA	0.129282	0.129312	0.888361	1584
VEGFA	0.129282	0.129312	0.888361	1585
CCDC74A	0.129353	0.12932	0.888334	1586
CEP104	0.129237	0.129446	0.887913	1587
FXR2	0.129237	0.129446	0.887913	1588
DNAJC5G	0.129206	0.129539	0.887599	1589
CLDN1	0.129054	0.129994	0.886075	1590
PTPRA	0.128993	0.130177	0.885466	1591
RTL8B	0.128969	0.130249	0.885224	1592
SOCS7	0.128916	0.130411	0.884687	1593
YWHAB	0.128911	0.130424	0.884643	1594
RYR2	0.128871	0.130545	0.88424	1595
TSN	0.128826	0.13068	0.883792	1596
EIF4A3	0.128817	0.130706	0.883703	1597
MAT2B	0.128759	0.130882	0.883121	1598
KLHL4	0.128732	0.130962	0.882853	1599
PJA2	0.128719	0.131003	0.882719	1600
TRIM4	0.128705	0.131043	0.882585	1601
SLC7A1	0.128638	0.131246	0.881914	1602
CDS1	0.128612	0.131327	0.881646	1603
GLRB	0.128603	0.131354	0.881557	1604
SPATA2L	0.128603	0.131354	0.881557	1605
FGFR3	0.128571	0.131449	0.881241	1606
HILPDA	0.128567	0.131462	0.8812	1607
KREMEN2	0.128536	0.131557	0.880887	1608
SPINT1	0.128536	0.131557	0.880887	1609
DONSON	0.128531	0.13157	0.880842	1610
MRM1	0.128473	0.131746	0.880262	1611
CD302	0.12846	0.131787	0.880128	1612
SYTL4	0.128437	0.131855	0.879905	1613
MYOD1	0.128375	0.132045	0.87928	1614
ZNF44	0.128375	0.132045	0.87928	1615
UNKL	0.128361	0.132085	0.879146	1616
CEP72	0.128317	0.132221	0.8787	1617
CHRDL2	0.12829	0.132303	0.878432	1618
B3GALT4	0.128259	0.132398	0.87812	1619
FHL3	0.128259	0.132398	0.87812	1620
CCDC127	0.128253	0.132414	0.878065	1621
SLC7A3	0.128227	0.132493	0.877808	1622
STX12	0.128192	0.132602	0.877451	1623
MS4A15	0.128151	0.132724	0.87705	1624
PDPN	0.128093	0.132901	0.87647	1625
MRPL38	0.12808	0.132942	0.876337	1626
PAPLN	0.128026	0.133106	0.875802	1627
TYROBP	0.127977	0.133256	0.875312	1628
PHC3	0.127941	0.133366	0.874956	1629
RTBDN	0.127915	0.133448	0.874689	1630
DOCK8	0.127798	0.133804	0.873532	1631
NLRX1	0.127781	0.133859	0.873354	1632
HS6ST1	0.127772	0.133886	0.873265	1633
PIM1	0.127767	0.1339	0.87322	1634
POLE2	0.12774	0.133982	0.872953	1635
SDCCAG8	0.127736	0.133996	0.872909	1636
TMEM158	0.1277	0.134106	0.872553	1637
SIGLEC8	0.127696	0.134119	0.872509	1638
FASTK	0.127691	0.134133	0.872464	1639
PRH2	0.128559	0.134184	0.8723	1640
HK2	0.127651	0.134257	0.872064	1641
OR7E24	0.127722	0.13426	0.872054	1642
POU4F3	0.127508	0.134697	0.870642	1643
OR2T2	0.127509	0.134915	0.869941	1644
SLC19A3	0.127432	0.134931	0.869887	1645
IRX3	0.127365	0.135138	0.869221	1646
IFIT2	0.127325	0.135263	0.868822	1647
EBNA1BP2	0.127253	0.135484	0.868112	1648
WDR44	0.127195	0.135664	0.867536	1649
MTNR1A	0.127184	0.135699	0.867423	1650
TBC1D14	0.127159	0.135775	0.867181	1651
PLA2R1	0.127133	0.135858	0.866915	1652
PSMD8	0.12711	0.135927	0.866693	1653
TIGAR	0.127106	0.135941	0.866649	1654
TIMP2	0.127048	0.136122	0.866073	1655
H2AC6	0.126976	0.136344	0.865364	1656
VWC2L	0.126972	0.136358	0.86532	1657
NUP210	0.12694	0.136455	0.86501	1658
PRDM6	0.1269	0.136581	0.864611	1659
ZC3H12A	0.126873	0.136664	0.864346	1660
ARHGAP27	0.126847	0.136748	0.86408	1661
ZNF317	0.126833	0.13679	0.863947	1662
KRTAP4-9	0.126735	0.137096	0.862974	1663
PLEKHA1	0.126699	0.137208	0.86262	1664
MAPK9	0.126681	0.137264	0.862443	1665
DOK7	0.126628	0.137432	0.861912	1666
MIER2	0.126587	0.137558	0.861515	1667
RUNX2	0.126525	0.137754	0.860896	1668
CCDC47	0.126507	0.13781	0.860719	1669
SERPINA3	0.126467	0.137936	0.860322	1670
NRG2	0.126435	0.138034	0.860013	1671
KANSL1L	0.126422	0.138077	0.85988	1672
TDRD5	0.126409	0.138119	0.859748	1673
FREM3	0.126391	0.138175	0.859571	1674
NID1	0.126284	0.138512	0.858512	1675
CASKIN2	0.126261	0.138583	0.858291	1676
PRKRA	0.126243	0.138639	0.858115	1677
RAP2C	0.126243	0.138639	0.858115	1678
AHI1	0.126194	0.138794	0.857629	1679
HBZ	0.12619	0.138808	0.857585	1680
ARHGAP21	0.126172	0.138864	0.857409	1681
IGFL3	0.126172	0.138864	0.857409	1682
USP3	0.126123	0.13902	0.856924	1683
UTS2R	0.126114	0.139048	0.856836	1684
ASAH2	0.126091	0.139118	0.856615	1685
LCP1	0.126056	0.139231	0.856263	1686
H2BU1	0.126047	0.13926	0.856174	1687
WDR83OS	0.12598	0.139472	0.855513	1688
ELOB	0.125948	0.139571	0.855205	1689
SETD1B	0.125939	0.139599	0.855117	1690
NSD1	0.125881	0.139783	0.854545	1691
OR4K14	0.125943	0.139809	0.854465	1692
PDIA2	0.125868	0.139826	0.854412	1693
TRIM60	0.125859	0.139854	0.854324	1694
PRKAB2	0.125814	0.139996	0.853884	1695
HOXB6	0.12581	0.14001	0.85384	1696
ATP4A	0.125797	0.140053	0.853708	1697
PGAM4	0.125801	0.140259	0.853069	1698
CLCN1	0.125729	0.140266	0.853048	1699
HYAL2	0.125698	0.140365	0.85274	1700
SERPINB12	0.125685	0.140408	0.852608	1701
MACROH2A1	0.125645	0.140536	0.852212	1702
C10orf90	0.125631	0.140579	0.852081	1703
CCDC110	0.125631	0.140579	0.852081	1704
GPR156	0.125618	0.140621	0.851949	1705
WIPI1	0.125613	0.140636	0.851905	1706
PITX2	0.125604	0.140664	0.851817	1707
HSPB11	0.125573	0.140764	0.851509	1708
PFKP	0.125479	0.141063	0.850586	1709
CBR1	0.125452	0.141149	0.850323	1710
APOBEC3A	0.125417	0.141263	0.849971	1711
POLR2C	0.125412	0.141277	0.849927	1712
HLA-E	0.125408	0.141292	0.849883	1713
EVL	0.125292	0.141664	0.848742	1714
OXSR1	0.125175	0.142036	0.847601	1715
TPRN	0.12514	0.142151	0.84725	1716
FBXO41	0.125104	0.142266	0.846899	1717
MEGF6	0.12509	0.142309	0.846768	1718
TLCD5	0.125059	0.142409	0.846461	1719
C4orf48	0.12501	0.142568	0.845979	1720
ZIC2	0.12501	0.142568	0.845979	1721
MESP1	0.124983	0.142654	0.845716	1722
YPEL3	0.124983	0.142654	0.845716	1723
LGI1	0.12493	0.142827	0.84519	1724
CNIH1	0.124863	0.143043	0.844533	1725
CPEB3	0.12484	0.143115	0.844315	1726
PCARE	0.124822	0.143173	0.844139	1727
ZNRF2	0.124805	0.143231	0.843964	1728
RTP2	0.124791	0.143274	0.843833	1729
NFKB1	0.124778	0.143317	0.843702	1730
OSER1	0.12476	0.143375	0.843527	1731
OGT	0.124733	0.143462	0.843264	1732
TMEM59	0.124688	0.143606	0.842827	1733
PPP1R35	0.124644	0.143751	0.842389	1734
TCF7L2	0.124594	0.14391	0.841908	1735
DCLRE1A	0.12459	0.143925	0.841864	1736
MMEL1	0.124568	0.143997	0.841646	1737
TPRG1	0.124474	0.144302	0.840728	1738
FUOM	0.124451	0.144374	0.84051	1739
RBCK1	0.124434	0.144433	0.840335	1740
CLIC3	0.124416	0.144491	0.84016	1741
WIZ	0.124407	0.14452	0.840073	1742
KCNA7	0.124376	0.144622	0.839767	1743
PPP1R14B	0.124367	0.144651	0.83968	1744
COL23A1	0.124335	0.144752	0.839374	1745
SOD2	0.124309	0.14484	0.839112	1746
C3orf67	0.124264	0.144985	0.838676	1747
COA8	0.124259	0.145	0.838632	1748
SEC14L5	0.12425	0.145029	0.838545	1749
EHMT1	0.124246	0.145044	0.838501	1750
UQCRQ	0.124237	0.145073	0.838414	1751
NOL3	0.12413	0.145423	0.837367	1752
SIX4	0.124063	0.145642	0.836713	1753
ZNF705G	0.124126	0.145656	0.836671	1754
FBXO6	0.124049	0.145686	0.836582	1755
LRRC8C	0.123973	0.145935	0.835841	1756
SPRYD4	0.123844	0.14636	0.834578	1757
FOXE1	0.123799	0.146507	0.834142	1758
NDUFB10	0.123799	0.146507	0.834142	1759
LENG9	0.12379	0.146536	0.834055	1760
POLR3K	0.123696	0.146845	0.833141	1761
M6PR	0.123638	0.147036	0.832576	1762
POLR2B	0.123535	0.147375	0.831576	1763
ANKRD9	0.123504	0.147478	0.831271	1764
LRRCC1	0.123442	0.147685	0.830663	1765
DHX30	0.123392	0.147848	0.830185	1766
CEMP1	0.123388	0.147863	0.830142	1767
GNA11	0.123388	0.147863	0.830142	1768
FBXW10	0.12333	0.148055	0.829577	1769
TRMT12	0.123298	0.14816	0.829269	1770
ARID1B	0.12329	0.148188	0.829186	1771
TGFB1I1	0.123258	0.148292	0.828882	1772
PRPF31	0.123214	0.14844	0.828448	1773
HNRNPD	0.123196	0.1485	0.828275	1774
RAB43	0.123165	0.148603	0.827971	1775
VWF	0.123138	0.148693	0.827711	1776
PIK3IP1	0.123089	0.148856	0.827234	1777
PSMB3	0.123035	0.149034	0.826713	1778
MYT1	0.122977	0.149228	0.82615	1779
DPYS	0.122963	0.149273	0.82602	1780
SIGLEC1	0.122963	0.149273	0.82602	1781
ULK2	0.122934	0.149371	0.825735	1782
SLC26A4	0.122933	0.149373	0.825728	1783
TTC39A	0.122932	0.149377	0.825717	1784
CD40LG	0.122874	0.149571	0.825153	1785
AXIN2	0.122865	0.149601	0.825067	1786
TNFRSF6B	0.122852	0.149645	0.824937	1787
IRX1	0.122851	0.149648	0.82493	1788
NUDT10	0.122887	0.149747	0.824642	1789
ARHGAP10	0.122776	0.149899	0.824201	1790
TDP2	0.122736	0.150034	0.823811	1791
RPS12	0.122686	0.150198	0.823335	1792
OR6C65	0.122751	0.150203	0.823322	1793
FYTTD1	0.122602	0.150483	0.822513	1794
CREB3L4	0.122579	0.150558	0.822297	1795
GPX1	0.122543	0.150678	0.821951	1796
ALKBH5	0.122517	0.150768	0.821692	1797
TAS2R50	0.122512	0.150783	0.821648	1798
RGS16	0.122499	0.150828	0.821519	1799
BNIP2	0.123278	0.150904	0.821298	1800
SP8	0.122472	0.150918	0.821259	1801
ATP6AP1	0.122463	0.150948	0.821173	1802
IL22RA2	0.122463	0.150948	0.821173	1803
MFSD4A	0.122463	0.150948	0.821173	1804
SCARA5	0.122325	0.151414	0.819834	1805
AP1S2	0.122311	0.151459	0.819704	1806
OR2L3	0.122352	0.15154	0.819474	1807
CHCHD1	0.122217	0.151776	0.818798	1808
DLG1	0.122213	0.151791	0.818754	1809
DEFB129	0.122141	0.152032	0.818064	1810
CDHR4	0.12211	0.152138	0.817762	1811
SLC6A2	0.122088	0.152214	0.817546	1812
NIP7	0.121949	0.152683	0.81621	1813
TANK	0.121909	0.152819	0.815822	1814
CCDC54	0.121891	0.15288	0.81565	1815
G3BP2	0.121891	0.15288	0.81565	1816
METRN	0.121878	0.152925	0.815521	1817
CARD10	0.12186	0.152986	0.815348	1818
MRPL17	0.121837	0.153062	0.815133	1819
MRPS23	0.121828	0.153092	0.815047	1820
SCFD1	0.121811	0.153153	0.814875	1821
FAM166A	0.12177	0.15329	0.814487	1822
FAS	0.121753	0.15335	0.814315	1823
NBEAL1	0.121699	0.153533	0.813798	1824
MUC21	0.121672	0.153624	0.81354	1825
RPS17	0.121708	0.153719	0.813271	1826
SNPH	0.121578	0.153944	0.812637	1827
CACNB2	0.121516	0.154158	0.812035	1828
CD27	0.121507	0.154188	0.811949	1829
MT1G	0.121545	0.154277	0.811698	1830
KPNA4	0.121373	0.154647	0.81066	1831
OR51A7	0.121403	0.154762	0.810335	1832
KDM5A	0.121306	0.154876	0.810015	1833
KCNC1	0.121288	0.154937	0.809844	1834
PROX2	0.121234	0.155121	0.809328	1835
TCP11L1	0.121221	0.155167	0.8092	1836
TKFC	0.121122	0.155505	0.808256	1837
TMEM184C	0.121047	0.155766	0.807526	1838
ZC3H14	0.121011	0.155889	0.807183	1839
ORAI3	0.120971	0.156028	0.806798	1840
NELFA	0.120948	0.156105	0.806583	1841
GPRIN1	0.120921	0.156197	0.806326	1842
TNNI1	0.12085	0.156444	0.805641	1843
MGME1	0.120844	0.156463	0.805589	1844
PTGES	0.120792	0.156645	0.805084	1845
PPP1R12A	0.120787	0.15666	0.805041	1846
MAP3K8	0.120747	0.156799	0.804656	1847
MCUR1	0.120702	0.156954	0.804228	1848
AGMO	0.120689	0.157	0.804099	1849
HNRNPUL2	0.120689	0.157	0.804099	1850
PDZD8	0.120676	0.157047	0.803971	1851
NPAT	0.120671	0.157062	0.803928	1852
RPS7	0.120658	0.157109	0.8038	1853
KDM4E	0.120604	0.157295	0.803286	1854
PMM1	0.120582	0.157372	0.803072	1855
FAM199X	0.120559	0.15745	0.802859	1856
NAPRT	0.120559	0.15745	0.802859	1857
CDO1	0.120546	0.157496	0.80273	1858
GFY	0.120533	0.157543	0.802602	1859
MXRA5	0.120488	0.157698	0.802174	1860
SIGLEC6	0.120448	0.157838	0.80179	1861
NCLN	0.120399	0.158008	0.80132	1862
TMED10	0.120399	0.158008	0.80132	1863
EFCAB14	0.120385	0.158055	0.801191	1864
HPN	0.120345	0.158195	0.800807	1865
NR5A2	0.120332	0.158242	0.800679	1866
FAM229B	0.120314	0.158304	0.800508	1867
ANKRD50	0.120296	0.158366	0.800337	1868
HIC1	0.120296	0.158366	0.800337	1869
MRTFA	0.120229	0.1586	0.799697	1870
MST1R	0.120202	0.158694	0.799441	1871
CDC42BPB	0.120126	0.158959	0.798715	1872
OPN1LW	0.12009	0.159084	0.798374	1873
RABL3	0.120077	0.159131	0.798246	1874
TRAPPC4	0.120041	0.159256	0.797905	1875
DENND5B	0.119992	0.159428	0.797436	1876
ZNF234	0.119956	0.159553	0.797095	1877
KLRF2	0.119907	0.159725	0.796626	1878
GFRA4	0.119876	0.159835	0.796328	1879
DTNB	0.119867	0.159867	0.796242	1880
S100A16	0.119831	0.159992	0.795902	1881
STARD13	0.119809	0.160071	0.795689	1882
IRF4	0.119782	0.160165	0.795433	1883
HIGD2A	0.119751	0.160275	0.795135	1884
TNFSF9	0.119737	0.160322	0.795007	1885
MED1	0.119728	0.160353	0.794922	1886
KRTAP1-5	0.119675	0.160542	0.794411	1887
ZIC3	0.11965	0.160628	0.794178	1888
ZNF395	0.11963	0.160699	0.793986	1889
FASTKD1	0.119594	0.160825	0.793646	1890
MS4A6E	0.119514	0.161109	0.79288	1891
ENOSF1	0.119478	0.161235	0.79254	1892
MT1M	0.119536	0.161246	0.79251	1893
TLR5	0.119469	0.161267	0.792455	1894
B4GALT5	0.119326	0.161773	0.791095	1895
ALPK1	0.119268	0.16198	0.79054	1896
SLC26A3	0.119264	0.161994	0.790501	1897
CIAO2B	0.119228	0.162121	0.790161	1898
TAPBP	0.119223	0.162137	0.790119	1899
SERGEF	0.119152	0.16239	0.789439	1900
CNIH4	0.119143	0.162422	0.789355	1901
C17orf97	0.119089	0.162613	0.788845	1902
SOX8	0.119049	0.162756	0.788464	1903
NDUFB4	0.118995	0.162947	0.787955	1904
NUAK1	0.118973	0.163026	0.787743	1905
BLVRB	0.118928	0.163185	0.787319	1906
PRDX4	0.118902	0.163281	0.787065	1907
ORC1	0.118888	0.163329	0.786938	1908
PISD	0.118884	0.163345	0.786895	1909
MSRA	0.118781	0.163711	0.785921	1910
ARMH2	0.118638	0.164223	0.784566	1911
PSMD12	0.118571	0.164463	0.783932	1912
SLC7A6OS	0.118459	0.164864	0.782875	1913
DRC1	0.118437	0.164944	0.782663	1914
RNF215	0.118424	0.164992	0.782537	1915
VASH2	0.118401	0.165073	0.782325	1916
TMEM126A	0.118397	0.165089	0.782283	1917
GCHFR	0.118352	0.165249	0.78186	1918
MAMDC4	0.118334	0.165314	0.781692	1919
CISD1	0.118292	0.16568	0.780729	1920
CTSZ	0.118231	0.165684	0.78072	1921
VMAC	0.118231	0.165684	0.78072	1922
CCDC186	0.118227	0.1657	0.780678	1923
CUZD1	0.118222	0.165716	0.780636	1924
CMBL	0.11818	0.16587	0.780232	1925
OR6C74	0.118227	0.165916	0.780111	1926
XRCC6	0.118146	0.16599	0.779918	1927
HS3ST1	0.118053	0.166329	0.779032	1928
ARFGAP1	0.118012	0.166474	0.778653	1929
RNF2	0.118008	0.16649	0.778611	1930
NFATC2	0.11799	0.166555	0.778442	1931
ZNF219	0.117954	0.166685	0.778105	1932
NKG7	0.117919	0.166814	0.777768	1933
PITPNM3	0.117852	0.167057	0.777135	1934
RSPO1	0.117816	0.167187	0.776798	1935
PXDC1	0.117793	0.167268	0.776588	1936
DYNC2H1	0.117789	0.167284	0.776546	1937
GPR65	0.117771	0.167349	0.776377	1938
CNFN	0.117726	0.167511	0.775956	1939
BLNK	0.117718	0.167544	0.775872	1940
CNPY1	0.117695	0.167625	0.775662	1941
PRXL2C	0.117695	0.167625	0.775662	1942
CD209	0.117655	0.167771	0.775283	1943
TEKT2	0.117642	0.16782	0.775157	1944
JMJD8	0.117575	0.168064	0.774526	1945
LHX2	0.117552	0.168145	0.774315	1946
LPAR1	0.11753	0.168227	0.774105	1947
ATP6V0C	0.117472	0.168439	0.773558	1948
APEX1	0.117409	0.168667	0.77297	1949
GLTPD2	0.117329	0.168961	0.772214	1950
TDRD7	0.117217	0.16937	0.771164	1951
ALMS1	0.117177	0.169517	0.770786	1952
ISLR2	0.117163	0.169566	0.77066	1953
GSDMC	0.117137	0.169665	0.770408	1954
TFB2M	0.117119	0.16973	0.77024	1955
TNFRSF13C	0.117092	0.169829	0.769989	1956
ROPN1B	0.117146	0.169844	0.769949	1957
ZNF780B	0.117065	0.169927	0.769737	1958
LMX1A	0.117025	0.170075	0.76936	1959
RD3	0.11698	0.170239	0.76894	1960
DDX53	0.116971	0.170272	0.768856	1961
TMEM247	0.116967	0.170289	0.768815	1962
HMGCL	0.11696	0.170312	0.768755	1963
EMX1	0.116953	0.170338	0.768689	1964
FBLN2	0.116927	0.170437	0.768437	1965
DDX41	0.116909	0.170502	0.76827	1966
LRAT	0.116873	0.170634	0.767934	1967
SLC38A2	0.116868	0.17065	0.767893	1968
CTNNAL1	0.11686	0.170683	0.767809	1969
GALNT3	0.116842	0.170749	0.767641	1970
HCRT	0.11677	0.171013	0.766971	1971
ACYP2	0.116734	0.171145	0.766636	1972
DGCR2	0.116712	0.171227	0.766427	1973
HDAC3	0.116623	0.171558	0.76559	1974
SCP2D1	0.1166	0.17164	0.765381	1975
CRBN	0.116583	0.171707	0.765213	1976
KIFC2	0.116578	0.171723	0.765171	1977
PACSIN1	0.116556	0.171806	0.764962	1978
RFX3	0.116524	0.171922	0.764669	1979
SLC24A5	0.11652	0.171938	0.764628	1980
SPATA16	0.11652	0.171938	0.764628	1981
FAM78A	0.116471	0.17212	0.764168	1982
SNX25	0.116457	0.17217	0.764042	1983
PLS1	0.116426	0.172286	0.76375	1984
PAH	0.116395	0.172402	0.763457	1985
ASAP3	0.116386	0.172435	0.763374	1986
ECHDC2	0.116381	0.172452	0.763332	1987
ACSBG1	0.116189	0.173167	0.761536	1988
SCRT2	0.116111	0.173459	0.760802	1989
CDX2	0.116084	0.17356	0.760551	1990
CDT1	0.116064	0.173633	0.760368	1991
SLC25A29	0.11606	0.17365	0.760326	1992
BBS10	0.116055	0.173666	0.760284	1993
PLPPR5	0.116002	0.173867	0.759784	1994
PAAF1	0.115945	0.174077	0.759258	1995
TMC8	0.115903	0.174234	0.758867	1996
MGARP	0.115894	0.174267	0.758784	1997
EIF4EBP1	0.115868	0.174368	0.758534	1998
TMEM51	0.11585	0.174435	0.758367	1999
[truncated: 15,929 more rows]
